# Supplementary material for: Genome-Wide Libraries for Protozoan Pathogen Drug Target Screening Using Yeast Surface Display
Source: ACS Infect Dis. 2023 Apr 21;9(5):1078–91. doi: 10.1021/acsinfecdis.2c00568 (PMC10187560; doi:10.1021/acsinfecdis.2c00568)
Supplement: Supplementary file 1 — id2c00568_si_001.xlsx [file id2c00568_si_001.xlsx]

## Sheet: Table S1
Gene ID	Log FC	Log CPM	F	p-value	Product name
GL50803_4563	5.89531	8.39009	63.6864	9.35e-09	Copine I
GL50803_92729	5.38039	9.30898	71.8587	2.73e-09	Fatty acid elongase 1
GL50803_8916	4.62014	6.52046	26.2851	1.85e-05	Signal recognition particle 68kDa
GL50803_115047	4.58898	11.1819	45.687	2.19e-07	VSP
GL50803_r0018	4.46603	5.17087	7.55354	0.0683855	NA
GL50803_118181	4.46603	5.29091	6.47299	0.0683855	VSP, putative
GL50803_10019	4.46497	16.5506	90.1911	2.42e-10	Phospholipid-transporting ATPase IA, putative
GL50803_16841	4.17576	8.19405	33.3861	3.09e-06	DinF protein
GL50803_13982	4.16037	8.51927	29.6913	7.63e-06	Protein 21.1
GL50803_7030	4.0839	6.34845	24.1472	3.34e-05	Prefoldin subunit 3, putative
GL50803_12157	4.0316	6.64055	20.5119	9.64e-05	RabB
GL50803_101074	3.99145	8.87467	33.7338	2.85e-06	VSP with INR
GL50803_9827	3.98082	6.95891	21.0188	8.27e-05	Thioredoxin reductase
GL50803_6624	3.89741	10.7451	48.0232	1.39e-07	kinase (putative MTP1)
GL50803_19575	3.83776	9.40475	41.7446	4.85e-07	Variant-specific surface protein
GL50803_16774	3.71171	11.3866	37.2577	1.27e-06	Trichohyalin
GL50803_28666	3.68664	6.6745	17.2545	0.000268999	Diphthine synthase
GL50803_10516	3.67556	7.01264	13.1157	0.00112271	Leucine carboxyl methyltransferase
GL50803_9808	3.66852	8.32299	30.9804	5.53e-06	Chaperone protein DnaJ
GL50803_9079	3.57765	6.33636	16.0712	0.000398504	ERP2
GL50803_10573	3.55848	8.79186	29.34	8.34e-06	Protein 21.1
GL50803_17333	3.54338	8.07232	22.5462	5.27e-05	Kinesin-2
GL50803_1713	3.47328	5.29626	4.69391	0.127367	Protein 21.1
GL50803_137681	3.44638	7.04209	14.7703	0.000622429	VSP
GL50803_114192	3.44231	9.67487	33.9389	2.71e-06	kinase, NEK
GL50803_6101	3.41917	6.54282	15.1213	0.000551057	Variant-specific surface protein
GL50803_94440	3.39942	11.8419	41.4189	5.19e-07	Dynein heavy chain
GL50803_12152	3.31979	7.20788	20.1823	0.000106579	kinase, NEK
GL50803_14203	3.30416	6.144	2.95305	0.140204	Protein 21.1
GL50803_6055	3.11772	6.7077	8.05588	0.00825801	FtsJ-like protein
GL50803_4629	3.10893	6.36316	11.8794	0.00177656	BC2-ORF3
GL50803_13352	3.08284	7.14852	14.4986	0.000684502	T-complex protein-10
GL50803_6680	3.08149	6.51688	13.2949	0.00105185	kinase, NEK
GL50803_93800	3.07966	7.55718	15.2483	0.00052744	Ser/Thr protein kinase
GL50803_7865	3.06532	6.95016	12.9253	0.00120363	L-asparaginase
GL50803_16173	3.0607	6.52118	10.1939	0.00341572	U3 small nucleolar ribonucleoprotein protein IMP4, putative
GL50803_42698	3.05335	6.23308	8.10139	0.0150004	Kinase, NEK
GL50803_102893	3.02478	8.10112	18.2581	0.00019445	Protein 21.1
GL50803_13962	2.98523	7.79142	19.4259	0.00013457	Hydroxymethylglutaryl-CoA synthase
GL50803_112604	2.96685	8.27492	21.3022	7.6e-05	High cysteine protein
GL50803_16802	2.95658	7.71991	18.5663	0.000176274	kinase, CMGC CDK
GL50803_42196	2.88842	9.05095	21.1585	7.93e-05	Coiled-coil protein
GL50803_15567	2.87399	7.29538	12.3191	0.00150615	Rab2a
GL50803_17005	2.87031	7.47395	10.1699	0.00344848	Protein 21.6
GL50803_15429	2.85053	7.3791	14.5614	0.000669573	Glutathione synthetase, putative
GL50803_15078	2.84168	8.12686	15.3875	0.000502795	Metal-dependent hydrolase related to alanyl-tRNA synthetase
GL50803_4838	2.81003	8.09361	15.7097	0.000450406	Translation initiation factor eIF-2B delta subunit
GL50803_15063	2.80779	8.48511	18.4953	0.000180296	Long chain fatty acid CoA ligase 5
GL50803_17254	2.80738	8.10411	17.5445	0.000244722	Phosphomannomutase-2
GL50803_16818	2.73614	10.6092	24.8144	2.77e-05	Glycine-, glutamate-, thienylcyclohexylpiperidine-binding protein
GL50803_112208	2.72454	9.049	21.2722	7.67e-05	VSP with INR
GL50803_91348	2.67179	7.80607	14.8129	0.000613251	Purine nucleoside phosphorylase lateral transfer candidate
GL50803_114813	2.65851	7.46551	11.0371	0.00245251	VSP
GL50803_15514	2.64413	14.1362	28.7498	9.69e-06	kinase, STE STE20
GL50803_14586	2.63234	8.02729	13.9206	0.000839837	VSP with INR
GL50803_87928	2.62614	7.5848	12.8124	0.00125458	kinase, NEK
GL50803_17264	2.57459	7.58851	11.9557	0.00172609	Kinesin like protein
GL50803_137606	2.5744	8.36978	14.8344	0.00060867	VSP
GL50803_112114	2.56854	9.15731	18.6981	0.000169066	Splicing factor-like protein, putative
GL50803_113439	2.56351	8.09707	11.0417	0.00244812	VSP with INR
GL50803_8726	2.5275	8.26886	14.9893	0.000576794	Actin related protein
GL50803_101450	2.5146	7.1186	7.44006	0.0107862	Protein 21.1
GL50803_113677	2.5114	10.4101	22.6223	5.16e-05	Coiled-coil protein
GL50803_15306	2.49012	8.51609	14.8739	0.000600376	Protein 21.1
GL50803_8592	2.48406	7.74177	12.6505	0.00133178	Tubulin tyrosine ligase
GL50803_t0029	2.4539	5.67154	5.21563	0.0717748	NA
GL50803_3032	2.45234	6.95392	8.58293	0.00660224	Tryptophanyl-tRNA synthetase
GL50803_90872	2.44573	7.25003	8.06246	0.00823476	Phosphoglycerate kinase
GL50803_9327	2.4302	7.78273	10.2615	0.00332506	kinase, NEK
GL50803_86761	2.42442	8.41071	14.4975	0.000684745	LEK1
GL50803_29436	2.37682	9.54348	17.1336	0.00027987	DNA-directed RNA polymerase subunit B
GL50803_15823	2.37364	6.96606	7.66549	0.00977446	1,4-alpha-glucan branching enzyme
GL50803_24880	2.358	7.88988	11.8453	0.00179959	High cysteine membrane protein Group 2
GL50803_16468	2.34302	6.62908	7.88627	0.00888287	Cathepsin B precursor
GL50803_14510	2.341	8.16066	11.2308	0.00227556	Protein 21.1
GL50803_33433	5.55424	9.18071	66.8232	5.76e-09	hypothetical protein
GL50803_26894	2.31709	6.50739	7.34289	0.011257	VSP
GL50803_100987	4.66488	10.7657	62.9502	1.05e-08	hypothetical protein
GL50803_25618	5.27274	8.02952	49.3468	1.09e-07	hypothetical protein
GL50803_31241	4.9189	8.57308	48.7863	1.21e-07	hypothetical protein
GL50803_3266	5.18446	7.66406	46.1667	1.99e-07	hypothetical protein
GL50803_3267	5.13393	7.62102	45.0173	2.5e-07	hypothetical protein
GL50803_112605	4.00585	9.34031	43.9565	3.09e-07	hypothetical protein
GL50803_27237	4.88707	7.72089	43.3379	3.5e-07	hypothetical protein
GL50803_16903	3.94988	9.41464	42.2061	4.41e-07	hypothetical protein
GL50803_2305	2.28626	8.0939	10.9914	0.00249631	Intracellular protein transport protein USO1
GL50803_31688	4.48493	8.11248	40.6709	6.07e-07	hypothetical protein
GL50803_123336	3.80304	9.32486	39.9619	7.06e-07	hypothetical protein
GL50803_112445	3.38073	10.826	39.7191	7.43e-07	hypothetical protein
GL50803_86593	3.49527	10.6942	38.1658	1.04e-06	hypothetical protein
GL50803_137703	2.28134	7.1365	7.94418	0.00866395	Protein 21.1
GL50803_39416	5.86186	6.83351	36.8622	1.39e-06	hypothetical protein
GL50803_14599	3.76599	8.88218	36.5882	1.48e-06	hypothetical protein
GL50803_31459	4.45352	7.57839	35.472	1.9e-06	hypothetical protein
GL50803_7505	2.24955	7.70587	9.57323	0.00438442	Reverse transcriptase/endonuclease, putative
GL50803_12066	3.9022	8.53332	33.6574	2.9e-06	hypothetical protein
GL50803_23811	4.24043	7.66804	33.6366	2.91e-06	hypothetical protein
GL50803_32701	2.23651	5.76567	3.75753	0.128398	High cysteine protein
GL50803_37556	4.73791	7.7333	32.959	3.42e-06	hypothetical protein
GL50803_4819	3.86034	8.63485	31.3814	5.01e-06	hypothetical protein
GL50803_1852	3.98489	7.80108	31.2371	5.19e-06	hypothetical protein
GL50803_94534	2.88239	11.4491	30.9943	5.51e-06	hypothetical protein
GL50803_14346	3.36625	9.49835	30.4534	6.3e-06	hypothetical protein
GL50803_16926	5.67462	7.41916	29.8019	7.42e-06	hypothetical protein
GL50803_27939	4.74077	6.95309	29.2471	8.54e-06	hypothetical protein
GL50803_10034	3.04041	9.5035	29.143	8.77e-06	hypothetical protein
GL50803_118482	3.56172	8.11865	28.9874	9.12e-06	hypothetical protein
GL50803_35106	4.40985	7.75062	28.3665	1.07e-05	hypothetical protein
GL50803_91958	4.06216	7.6047	27.2688	1.43e-05	hypothetical protein
GL50803_32506	3.92497	7.11927	25.5613	2.26e-05	hypothetical protein
GL50803_118483	3.48547	7.80965	25.4616	2.32e-05	hypothetical protein
GL50803_9807	2.96724	9.04326	25.4059	2.35e-05	hypothetical protein
GL50803_14275	3.69966	7.74381	24.5786	2.96e-05	hypothetical protein
GL50803_94250	3.81392	7.20219	23.9913	3.49e-05	hypothetical protein
GL50803_9927	3.81392	7.20219	23.9913	3.49e-05	hypothetical protein
GL50803_3628	4.64325	6.58881	23.9342	3.54e-05	hypothetical protein
GL50803_36918	3.57228	7.36858	23.6091	3.88e-05	hypothetical protein
GL50803_15353	3.92975	7.39423	23.4458	4.07e-05	hypothetical protein
GL50803_2548	3.28998	7.86507	23.2035	4.36e-05	hypothetical protein
GL50803_37812	2.82123	8.6429	22.8061	4.89e-05	hypothetical protein
GL50803_15450	3.12208	8.76594	22.5345	5.29e-05	hypothetical protein
GL50803_4837	3.40353	7.52666	22.4717	5.39e-05	hypothetical protein
GL50803_118364	2.96003	8.42343	22.0356	6.12e-05	hypothetical protein
GL50803_5822	2.93741	8.40152	21.3728	7.44e-05	hypothetical protein
GL50803_116483	2.22046	8.4382	10.6126	0.00289436	Reverse transcriptase/endonuclease
GL50803_9826	4.35699	6.15448	21.0064	8.3e-05	hypothetical protein
GL50803_11143	4.64264	6.06289	20.9575	9.55e-05	hypothetical protein
GL50803_2355	4.08694	6.49597	20.7106	9.08e-05	hypothetical protein
GL50803_99238	4.08695	6.50617	20.4795	9.74e-05	hypothetical protein
GL50803_13282	3.70941	6.67269	20.4711	9.76e-05	hypothetical protein
GL50803_20445	3.78488	6.82548	20.4108	9.94e-05	hypothetical protein
GL50803_26638	4.22682	6.21794	20.2688	0.000121866	hypothetical protein
GL50803_32346	3.68061	6.5411	19.6931	0.00012387	hypothetical protein
GL50803_2861	3.86324	6.88399	19.3895	0.0001361	hypothetical protein
GL50803_3920	3.04715	8.13462	19.2243	0.000143293	hypothetical protein
GL50803_2860	3.6719	6.85685	18.9915	0.000154136	hypothetical protein
GL50803_37962	3.54061	6.93547	18.624	0.000173079	hypothetical protein
GL50803_19938	3.48975	7.16381	18.5881	0.000175058	hypothetical protein
GL50803_112875	2.26269	10.6158	18.2284	0.000196304	hypothetical protein
GL50803_6447	3.57538	6.66124	18.1442	0.000201667	hypothetical protein
GL50803_98892	2.6939	8.31859	17.7428	0.000229478	hypothetical protein
GL50803_33590	3.44213	7.35823	17.7277	0.000230603	hypothetical protein
GL50803_32210	3.57844	6.26786	17.4221	0.000298341	hypothetical protein
GL50803_24109	3.4071	6.60101	17.2493	0.00026946	hypothetical protein
GL50803_26173	3.38154	7.00687	17.1868	0.000275034	hypothetical protein
GL50803_6816	3.32502	6.56658	16.2765	0.000371934	hypothetical protein
GL50803_29005	3.35424	6.94167	16.2309	0.000377668	hypothetical protein
GL50803_17130	2.21702	8.38247	11.1038	0.00238989	Protein 21.1
GL50803_38826	3.33108	6.98431	15.9851	0.000410257	hypothetical protein
GL50803_17119	2.80228	7.89963	15.8979	0.000422529	hypothetical protein
GL50803_112915	3.54691	6.52948	15.8894	0.000423751	hypothetical protein
GL50803_6056	3.94012	6.44745	15.6776	0.000455348	hypothetical protein
GL50803_35563	3.55978	6.26863	15.5226	0.000480071	hypothetical protein
GL50803_38625	3.83777	6.45047	15.5137	0.000481531	hypothetical protein
GL50803_9931	3.26318	6.89466	15.3927	0.000501915	hypothetical protein
GL50803_14708	2.66439	8.00626	15.1784	0.000540293	hypothetical protein
GL50803_94287	1.93143	14.0171	15.0736	0.000560206	hypothetical protein
GL50803_27967	3.95853	6.01352	14.9669	0.000959774	hypothetical protein
GL50803_10587	2.68747	7.53045	14.9234	0.000590137	hypothetical protein
GL50803_118831	2.50502	8.52567	14.8824	0.000598613	hypothetical protein
GL50803_33279	2.21206	8.63425	11.1205	0.00237451	VSP
GL50803_11107	2.21146	7.62807	7.65363	0.009825	Protein 21.1
GL50803_38853	3.9186	6.44407	14.7127	0.000635048	hypothetical protein
GL50803_15948	3.70314	6.00272	14.6763	0.00129954	hypothetical protein
GL50803_118362	3.55205	6.26643	14.6304	0.000653578	hypothetical protein
GL50803_22303	3.72955	6.01045	14.6247	0.00124619	hypothetical protein
GL50803_33672	2.80736	7.76861	14.6241	0.000655039	hypothetical protein
GL50803_23308	2.87838	7.32171	14.5907	0.000662738	hypothetical protein
GL50803_1206	3.49985	5.87303	14.5374	0.00180935	hypothetical protein
GL50803_112331	2.20294	6.71159	5.39609	0.02751	VSP
GL50803_137705	2.86689	7.63471	14.3436	0.000722846	hypothetical protein
GL50803_9915	3.71726	7.427	14.1375	0.000777496	hypothetical protein
GL50803_10762	1.97014	10.9881	13.945	0.000832559	hypothetical protein
GL50803_27724	3.25493	6.59653	13.9364	0.000835121	hypothetical protein
GL50803_87510	3.07534	7.07185	13.7425	0.000895054	hypothetical protein
GL50803_29004	2.89095	7.07616	13.6856	0.000913518	hypothetical protein
GL50803_28278	5.74825	5.69858	13.5907	0.00395712	hypothetical protein
GL50803_3187	4.19528	5.89438	13.4819	0.00296807	hypothetical protein
GL50803_115640	3.67135	6.04982	13.4261	0.00153643	hypothetical protein
GL50803_21330	2.58129	7.79309	13.3463	0.00103242	hypothetical protein
GL50803_36776	3.1883	6.57421	13.1993	0.00108902	hypothetical protein
GL50803_37324	2.95574	7.18585	13.1201	0.0011209	hypothetical protein
GL50803_100877	3.79631	6.18309	13.1154	0.0011228	hypothetical protein
GL50803_11952	3.05522	7.42596	12.8751	0.00122602	hypothetical protein
GL50803_115756	3.46805	6.11816	12.7481	0.00213092	hypothetical protein
GL50803_17006	2.38406	8.67303	12.5432	0.0013857	hypothetical protein
GL50803_34600	3.46694	6.56387	12.4738	0.00142184	hypothetical protein
GL50803_6067	3.51223	5.8712	12.4426	0.00454193	hypothetical protein
GL50803_5536	2.45527	7.82062	12.4124	0.00145471	hypothetical protein
GL50803_2158	3.26213	6.59134	12.3404	0.00149423	hypothetical protein
GL50803_8745	2.41016	8.44209	12.0889	0.00164173	hypothetical protein
GL50803_37488	2.09251	9.15679	12.0837	0.00164493	hypothetical protein
GL50803_6886	2.73088	7.46211	12.0433	0.00167006	hypothetical protein
GL50803_117949	2.56548	7.05761	12.031	0.00167786	hypothetical protein
GL50803_6471	3.10706	6.78827	11.9483	0.00173093	hypothetical protein
GL50803_10231	2.18505	7.30769	9.26527	0.00497222	TCP-1 chaperonin subunit zeta
GL50803_8961	2.14688	8.51862	10.7573	0.00273477	Protein 21.1
GL50803_37954	3.05011	6.29483	11.7679	0.00185312	hypothetical protein
GL50803_3188	3.55273	5.99452	11.5374	0.00390866	hypothetical protein
GL50803_38248	2.9627	6.66815	11.2849	0.00222862	hypothetical protein
GL50803_4364	2.84866	6.2151	11.2336	0.00382921	hypothetical protein
GL50803_14741	2.13835	8.28172	8.7927	0.00604673	Protein 21.1
GL50803_16520	-7.21418	7.7336	11.1998	0.00230292	Sec24-like
GL50803_13947	2.57549	7.0036	11.1987	0.00230386	hypothetical protein
GL50803_118361	3.29035	6.2454	11.0673	0.00259278	hypothetical protein
GL50803_38151	2.84265	6.45403	11.0189	0.00246989	hypothetical protein
GL50803_32890	2.11381	8.16443	9.37131	0.00476071	VSP
GL50803_40517	2.99788	6.22531	10.8782	0.00328988	hypothetical protein
GL50803_16686	1.95514	9.07653	10.8516	0.00263588	hypothetical protein
GL50803_29304	2.10876	7.16213	5.98308	0.0208433	Cathepsin B precursor
GL50803_4439	3.00596	6.59363	10.65	0.00285218	hypothetical protein
GL50803_111732	2.08996	8.69191	12.1858	0.00158311	VSP
GL50803_11982	2.93762	6.3282	10.3743	0.00454957	hypothetical protein
GL50803_31091	3.38227	5.9886	10.366	0.00797678	hypothetical protein
GL50803_9858	2.45525	7.88188	10.2899	0.00328776	hypothetical protein
GL50803_16475	2.25184	7.87246	10.2866	0.00329213	hypothetical protein
GL50803_17527	1.83015	9.17415	10.2537	0.00333537	hypothetical protein
GL50803_10241	2.39045	6.80164	10.2344	0.00336115	hypothetical protein
GL50803_41619	1.71374	11.0078	10.2209	0.00337922	hypothetical protein
GL50803_22455	-7.08452	7.62096	10.2189	0.00338191	hypothetical protein
GL50803_38019	3.52369	6.74101	10.1752	0.00344122	hypothetical protein
GL50803_17175	2.05658	8.42924	10.1613	0.00346031	hypothetical protein
GL50803_6772	3.22828	6.05131	10.1321	0.00496079	hypothetical protein
GL50803_134821	2.40048	7.47732	10.1007	0.00354501	hypothetical protein
GL50803_27088	2.88168	6.75069	10.0835	0.00356956	hypothetical protein
GL50803_16951	-4.40853	8.39038	10.0661	0.00359445	hypothetical protein
GL50803_117948	2.44303	6.87076	10.0466	0.00362256	hypothetical protein
GL50803_118365	3.25234	6.48458	10.0002	0.00369051	hypothetical protein
GL50803_113741	1.89603	8.87372	9.95178	0.00376285	hypothetical protein
GL50803_16973	2.23015	7.75538	9.92383	0.00380532	hypothetical protein
GL50803_11556	-6.90502	7.86341	9.90757	0.00383027	hypothetical protein
GL50803_27713	2.91096	6.14727	9.80917	0.00832214	hypothetical protein
GL50803_41304	-3.78371	8.31445	9.75453	0.00407389	hypothetical protein
GL50803_33296	3.83312	5.57498	9.70771	0.0198573	hypothetical protein
GL50803_16457	2.61912	6.70227	9.70478	0.00415667	hypothetical protein
GL50803_90305	2.63382	6.80211	9.68496	0.00419014	hypothetical protein
GL50803_97543	2.33952	7.39451	9.61264	0.0043148	hypothetical protein
GL50803_118830	2.30386	7.61231	9.54189	0.00444066	hypothetical protein
GL50803_90306	2.65421	6.60215	9.50968	0.00449925	hypothetical protein
GL50803_34706	2.48739	7.09565	9.4797	0.00455456	hypothetical protein
GL50803_31952	3.34295	6.37428	9.478	0.00626609	hypothetical protein
GL50803_16606	1.77642	9.5924	9.45844	0.00459422	hypothetical protein
GL50803_14857	2.44904	7.31702	9.4578	0.00459543	hypothetical protein
GL50803_35428	-6.90545	8.35567	9.44588	0.00461782	Valine-tRNA ligase
GL50803_94117	-3.19765	8.9134	9.39569	0.00471347	hypothetical protein
GL50803_93002	2.09964	8.81635	9.38744	0.0047294	hypothetical protein
GL50803_23972	2.72917	6.00197	9.35258	0.0113267	unspecified product
GL50803_32896	3.15136	5.79248	9.3194	0.0131538	unspecified product
GL50803_7126	2.58065	7.07087	9.31373	0.00487433	hypothetical protein
GL50803_86681	2.08664	8.43371	9.8199	0.00396783	Glutaminyl-tRNA synthetase
GL50803_11400	2.88444	6.12152	9.29476	0.0104575	unspecified product
GL50803_99743	2.08051	6.65786	4.09344	0.0524912	VSP
GL50803_7653	-6.88015	7.2802	9.21327	0.00507963	kinase, NEK-like
GL50803_31092	3.25613	6.15929	9.20989	0.00945074	hypothetical protein
GL50803_3186	3.25613	6.15929	9.20989	0.00945074	hypothetical protein
GL50803_6342	2.07234	7.63866	8.52402	0.00676804	Protein 21.1
GL50803_16761	-7.03647	7.66177	9.09777	0.00532733	hypothetical protein
GL50803_114793	1.78634	8.94166	9.08753	0.00534991	hypothetical protein
GL50803_17606	-6.78147	7.67044	9.0792	0.00536835	hypothetical protein
GL50803_8035	2.06913	9.89225	10.4634	0.00306951	Block of proliferation 1
GL50803_17465	-3.26899	8.30179	9.03923	0.00545783	SMC4-like protein
GL50803_33043	3.25305	5.88555	9.03559	0.015398	unspecified product
GL50803_3647	-6.73174	7.30999	9.01925	0.00550315	hypothetical protein
GL50803_14560	2.6006	6.74633	9.00383	0.00553843	hypothetical protein
GL50803_96670	-6.82082	7.69774	9.00157	0.00554363	Potassium-transporting ATPase alpha chain 1
GL50803_34058	2.0417	8.9664	12.1202	0.0016225	Mismatch repair protein
GL50803_16553	2.34341	6.86857	8.85425	0.00589352	hypothetical protein
GL50803_34344	2.99754	6.98578	8.8539	0.00589438	hypothetical protein
GL50803_2549	2.70032	6.50725	8.83038	0.00595243	hypothetical protein
GL50803_101594	2.03173	8.67357	10.0743	0.00358267	CCAAT-box-binding transcription factor
GL50803_17313	-6.70503	8.12469	8.79224	0.00604791	hypothetical protein
GL50803_103142	2.0099	7.89869	7.88244	0.00889758	VSP, putative
GL50803_9859	2.66885	6.56221	8.75118	0.00615252	hypothetical protein
GL50803_95693	2.42022	6.51132	8.66636	0.00637493	hypothetical protein
GL50803_116179	2.71115	6.2614	8.66585	0.0110488	hypothetical protein
GL50803_7029	2.29945	7.06909	8.65999	0.00639199	hypothetical protein
GL50803_37717	2.5054	6.34565	8.65313	0.00885362	hypothetical protein
GL50803_12148	2.00615	9.37732	12.538	0.00138839	kinase, NEK
GL50803_18927	2.54293	7.09407	8.61817	0.00650519	hypothetical protein
GL50803_12057	-6.69677	7.37926	8.59879	0.00655836	Gamma tubulin ring complex
GL50803_21592	2.98758	6.54128	8.59708	0.00660692	hypothetical protein
GL50803_2323	-6.70266	7.42598	8.54966	0.00669532	hypothetical protein
GL50803_34978	3.01547	6.53543	8.49911	0.00683949	hypothetical protein
GL50803_38359	3.44376	6.51597	8.47748	0.00690219	hypothetical protein
GL50803_92404	2.70612	6.86408	8.42226	0.00706513	hypothetical protein
GL50803_221692	2.50962	7.3386	8.30074	0.00743864	hypothetical protein
GL50803_14401	-3.99576	7.90401	8.29348	0.00746162	hypothetical protein
GL50803_38601	3.32143	6.00884	8.27726	0.0146116	unspecified product
GL50803_33161	2.76661	6.36776	8.24105	0.0100866	unspecified product
GL50803_15106	1.97199	8.70014	10.5231	0.00299817	Importin beta-3 subunit
GL50803_38881	2.61751	6.91866	8.11402	0.00805494	hypothetical protein
GL50803_3978	2.52751	6.17765	8.10387	0.0151879	Ubiquitin-conjugating enzyme E2-17 kDa
GL50803_3449	1.96862	8.19034	9.07035	0.00538802	kinase, NEK
GL50803_19677	2.63101	6.7006	8.09528	0.00811982	hypothetical protein
GL50803_91032	2.97097	6.44836	8.09106	0.0108472	hypothetical protein
GL50803_6179	2.54708	6.31964	8.0317	0.0116971	SnRNP Sm-like protein, putative
GL50803_39312	1.48639	10.7883	8.01729	0.00839588	Midasin
GL50803_3455	1.87504	8.57777	8.00025	0.00845753	hypothetical protein
GL50803_112914	1.96859	8.37262	7.99819	0.00846501	hypothetical protein
GL50803_9339	3.27141	6.5823	7.96428	0.00858932	hypothetical protein
GL50803_6341	2.64684	6.66105	7.89144	0.00886308	hypothetical protein
GL50803_31994	2.39864	6.80465	7.85608	0.00899939	hypothetical protein
GL50803_14758	-6.87341	7.60456	7.8118	0.0091733	hypothetical protein
GL50803_5603	-6.70283	7.87622	7.80819	0.00918766	Coatomer gamma subunit
GL50803_6583	3.32566	5.96801	7.80019	0.0134256	hypothetical protein
GL50803_113297	1.96763	8.93101	10.8267	0.00266162	High cysteine membrane protein VSP-like
GL50803_21525	2.55368	6.72825	7.71837	0.00955237	hypothetical protein
GL50803_28069	2.40794	7.18504	7.70548	0.00960598	hypothetical protein
GL50803_t0043	2.72584	6.91018	9.29915	0.00490356	tRNA-Ile
GL50803_21365	-6.69831	7.83004	7.62716	0.00993892	hypothetical protein
GL50803_14172	2.11548	6.82398	7.59719	0.0100696	Kinase, CMGC RCK
GL50803_6472	2.41942	6.36898	7.58908	0.0132494	hypothetical protein
GL50803_36643	2.61537	6.48193	7.55473	0.0115454	unspecified product
GL50803_5926	1.92504	7.52116	5.8332	0.0223579	Protein 21.1
GL50803_9825	2.29827	6.70921	7.53972	0.0103255	TBP-interacting protein TIP49
GL50803_16635	1.52161	13.3216	7.50349	0.0104905	hypothetical protein
GL50803_40621	1.90503	8.3573	7.7902	0.00925944	VSP
GL50803_36833	2.33561	6.45682	7.45593	0.0114038	hypothetical protein
GL50803_22553	-6.58351	7.89298	7.45183	0.0107307	Encystation-specific protease
GL50803_119191	-6.48424	7.63313	7.45007	0.0107389	hypothetical protein
GL50803_103844	2.18252	6.76788	7.4455	0.0107605	hypothetical protein
GL50803_r0019	1.89318	5.60378	1.64654	0.324622	NA
GL50803_137754	-6.53095	7.40151	7.42258	0.0108693	hypothetical protein
GL50803_16558	1.68529	8.7744	7.39401	0.0110066	Phosphatidylinositol 4-kinase
GL50803_6458	3.09666	6.31878	7.35703	0.0111871	hypothetical protein
GL50803_t0031	1.89316	5.69579	1.59896	0.324622	NA
GL50803_16143	1.87446	8.73894	9.13925	0.0052369	Transcription regulatory protein SNF2
GL50803_16674	-6.37762	7.62701	7.3254	0.0113441	hypothetical protein
GL50803_16478	2.5401	6.79016	7.32034	0.0113695	hypothetical protein
GL50803_134295	2.02878	8.0963	7.31033	0.0114198	hypothetical protein
GL50803_87205	2.06356	7.87274	7.30389	0.0114522	DNA repair and recombination protein Rhp26p
GL50803_14085	-3.92015	7.59133	7.30375	0.011453	hypothetical protein
GL50803_16560	2.18412	7.50495	7.30281	0.0114577	hypothetical protein
GL50803_13204	3.03586	5.74709	7.29568	0.033307	Zinc transporter domain protein
GL50803_14988	1.88036	7.8774	7.26474	0.0116519	hypothetical protein
GL50803_37854	2.26578	6.97095	7.25882	0.0116825	unspecified product
GL50803_14648	2.77728	6.73185	7.25849	0.0116841	Kinase, NEK-frag
GL50803_10707	2.02452	7.32751	7.25225	0.0117164	NAD-dependent histone deacetylase Sir2
GL50803_96601	3.48032	5.62101	7.22667	0.0419487	hypothetical protein
GL50803_16376	2.01401	7.24632	7.22278	0.0118702	ATP-dependent RNA helicase p47, putative
GL50803_16574	-6.46834	7.48168	7.22277	0.0118702	hypothetical protein
GL50803_25815	2.78586	6.49597	7.22071	0.013284	hypothetical protein
GL50803_17058	-6.40324	7.69593	7.21542	0.0119089	Spindle pole protein, putative
GL50803_16159	2.53669	6.70971	7.17256	0.0121372	hypothetical protein
GL50803_137748	-2.5009	9.14484	7.15045	0.0122569	hypothetical protein
GL50803_10666	2.08614	7.21843	7.14283	0.0122984	Histone acetyltransferase GCN5
GL50803_112305	1.85437	7.53822	6.17643	0.0190534	High cysteine membrane protein VSP-like
GL50803_137604	-6.35712	7.17375	7.10395	0.0125128	VSP S8
GL50803_7204	2.87195	6.32237	7.10259	0.0126722	hypothetical protein
GL50803_9665	1.83197	6.55765	2.46646	0.127305	Kinase, NEK
GL50803_15497	2.22755	7.48139	7.06794	0.0127149	hypothetical protein
GL50803_23235	-6.52257	7.48384	7.04563	0.0128419	Axoneme-associated protein GASP-180
GL50803_112846	-6.39455	7.87447	7.04052	0.0128712	Kinesin-3
GL50803_6340	2.47713	6.66337	7.02295	0.0129725	hypothetical protein
GL50803_9605	1.98637	7.91983	7.0089	0.013054	hypothetical protein
GL50803_15399	-6.31697	7.3618	7.00674	0.0130667	hypothetical protein
GL50803_21398	-6.34177	7.08289	6.98753	0.0131792	hypothetical protein
GL50803_13604	1.6485	8.46414	6.96409	0.0133181	hypothetical protein
GL50803_8909	-6.17306	6.74693	6.95534	0.0139883	hypothetical protein
GL50803_99228	2.21074	6.63367	6.95013	0.0134015	hypothetical protein
GL50803_116271	2.39059	6.27442	6.92063	0.0188491	hypothetical protein
GL50803_34736	2.60706	6.50282	6.86591	0.0139171	hypothetical protein
GL50803_17368	-3.50777	8.03308	6.86515	0.0139218	Kinase, ULK
GL50803_108452	3.21999	5.97656	6.85337	0.0293058	unspecified product
GL50803_16287	1.81504	8.09446	6.82902	0.0141497	hypothetical protein
GL50803_112432	1.89222	7.67494	6.82845	0.0141534	High cysteine membrane protein Group 5
GL50803_95787	-6.30265	7.44889	6.81173	0.0142603	hypothetical protein
GL50803_16537	1.8229	6.80942	3.85151	0.0595014	Protein 21.1
GL50803_92095	-6.20897	7.1242	6.78499	0.014433	hypothetical protein
GL50803_11557	-6.34887	7.34218	6.76725	0.0145489	hypothetical protein
GL50803_17169	-6.2279	7.12667	6.74702	0.0146822	hypothetical protein
GL50803_8446	-6.19785	7.01907	6.73638	0.0147529	hypothetical protein
GL50803_102023	1.81718	8.69621	8.7564	0.00613911	Protein 21.1
GL50803_134293	1.87531	8.01005	6.70322	0.0149756	hypothetical protein
GL50803_14261	1.458	10.9798	6.69192	0.0150522	Kinase
GL50803_93742	1.79518	6.67298	2.72052	0.11447	Variant-specific surface protein
GL50803_100580	-6.29227	8.0068	6.65534	0.0153035	hypothetical protein
GL50803_12158	2.94412	6.23019	6.62888	0.0202037	unspecified product
GL50803_113021	-6.37705	7.54985	6.62756	0.0154974	Acetyl-CoA carboxylase/pyruvate carboxylase fusion protein, putative
GL50803_90122	1.51516	9.10308	6.60261	0.0156739	hypothetical protein
GL50803_15342	1.88583	7.66545	6.53556	0.016159	hypothetical protein
GL50803_39657	2.19323	6.80556	6.51371	0.0163206	unspecified product
GL50803_92313	2.65743	6.13538	6.49576	0.0296692	hypothetical protein
GL50803_27627	4.06711	5.86405	6.49326	0.0370176	unspecified product
GL50803_99061	-3.93672	8.21456	6.48159	0.0165615	unspecified product
GL50803_101765	1.79396	8.56098	7.46954	0.0106477	VSP
GL50803_33477	2.52537	6.42283	6.46988	0.0177666	hypothetical protein
GL50803_14171	2.24322	6.31791	6.46756	0.0204689	Ribosomal protein L37
GL50803_102662	1.77796	7.23905	4.98649	0.0335458	VSP
GL50803_16222	-2.83893	8.13314	6.46273	0.0167046	hypothetical protein
GL50803_14252	-6.33805	7.04107	6.45924	0.0167313	hypothetical protein
GL50803_17388	-4.19276	7.41947	6.45854	0.0167366	hypothetical protein
GL50803_113269	1.76099	6.09452	1.78302	0.25187	VSP
GL50803_100703	2.12313	6.75911	6.41636	0.0170625	unspecified product
GL50803_11446	-6.14102	7.22255	6.40923	0.0171183	hypothetical protein
GL50803_4197	-6.19378	7.36179	6.4089	0.0171209	Phosphatidylinositol transfer protein alpha isoform
GL50803_35129	2.80254	6.16545	6.36872	0.0320768	unspecified product
GL50803_103285	-2.6875	8.30906	6.35444	0.0175536	Protein BAP28
GL50803_112646	-5.97832	6.62082	6.35391	0.0217167	unspecified product
GL50803_114773	1.75488	8.404	6.34962	0.0175924	Cysteine protease
GL50803_17075	1.68001	8.2511	6.3283	0.0177655	Spindle pole protein, putative
GL50803_20489	3.06634	5.81265	6.32201	0.0347307	unspecified product
GL50803_20490	3.06634	5.81265	6.32201	0.0347307	unspecified product
GL50803_39664	2.62079	5.86166	6.31665	0.0402725	hypothetical protein
GL50803_13864	1.9917	7.89182	6.31036	0.0179125	Heat shock protein HSP 90-alpha
GL50803_17389	2.02931	6.87874	6.30741	0.0179369	SUA5 protein
GL50803_4125	1.97056	7.38396	6.29128	0.0180704	Transcription factor IIIB 70 kDa subunit BRF
GL50803_137750	-6.1162	7.32197	6.28874	0.0180915	hypothetical protein
GL50803_31910	3.0381	6.01991	6.28546	0.0381871	hypothetical protein
GL50803_93115	2.2883	6.08763	6.28296	0.0321835	unspecified product
GL50803_115572	1.72385	9.44434	8.97685	0.00560073	kinase, Wee
GL50803_15326	-6.31599	7.52544	6.25695	0.0183583	hypothetical protein
GL50803_20195	2.22703	7.08167	6.21639	0.0187049	5-methylthioadenosine nucleosidase, S-adenosylhomocysteine nucleosidase
GL50803_101877	-6.19557	7.42327	6.21042	0.0187566	hypothetical protein
GL50803_20789	2.49646	7.02212	6.20571	0.0187974	unspecified product
GL50803_34713	-3.36966	7.76131	6.19055	0.0189295	hypothetical protein
GL50803_15310	-6.11679	6.89479	6.18938	0.0189397	hypothetical protein
GL50803_t0019	1.72135	6.37999	2.82998	0.132652	NA
GL50803_136004	1.7133	7.4318	4.63554	0.039894	VSP
GL50803_102256	3.30519	5.50457	6.16105	0.069901	hypothetical protein
GL50803_14277	-2.77908	7.98138	6.15615	0.019233	N-acetyltransferase-like protein
GL50803_17134	1.80454	7.5848	6.15515	0.0192419	hypothetical protein
GL50803_23903	3.31619	5.53039	6.13202	0.052255	unspecified product
GL50803_38187	1.91845	6.6742	6.11584	0.0195956	hypothetical protein
GL50803_17405	1.91269	8.23001	6.11025	0.0196464	hypothetical protein
GL50803_88413	-6.01597	7.04101	6.09442	0.0197912	hypothetical protein
GL50803_114469	1.69349	7.85097	6.0893	0.0198383	hypothetical protein
GL50803_29600	2.82722	5.76896	6.07764	0.0533689	unspecified product
GL50803_14030	2.08339	6.50909	6.07608	0.0215888	hypothetical protein
GL50803_6291	1.69671	8.22629	6.07495	0.0199709	hypothetical protein
GL50803_11384	2.03042	6.98135	6.05243	0.020181	DNA helicase
GL50803_9262	1.46591	8.9612	6.04816	0.0202211	hypothetical protein
GL50803_38130	2.49069	5.89147	6.04067	0.0448347	hypothetical protein
GL50803_15548	-3.70782	7.77794	6.03587	0.020337	Kinase
GL50803_1732	2.56648	6.45338	6.03169	0.0239796	unspecified product
GL50803_14192	3.78249	5.85147	6.02756	0.048451	hypothetical protein
GL50803_116482	1.69104	8.36211	5.53217	0.0257782	Reverse transcriptase/endonuclease, putative
GL50803_33685	-6.12887	7.22834	6.01106	0.0205733	hypothetical protein
GL50803_17145	2.50732	6.21329	6.00886	0.0365059	hypothetical protein
GL50803_15295	-3.9226	7.01788	5.98769	0.0207986	Zinc finger domain protein
GL50803_16701	-2.88943	8.57961	5.98685	0.0208068	hypothetical protein
GL50803_103001	1.6878	8.8751	8.11891	0.00803811	VSP
GL50803_15591	1.64772	9.04219	6.7255	0.0148255	Coiled-coil protein
GL50803_25816	1.91498	7.85716	5.95507	0.0211176	High cysteine membrane protein Group 1
GL50803_98760	2.69909	6.0285	5.94455	0.0318393	hypothetical protein
GL50803_9926	2.08016	6.81611	5.94272	0.0212398	hypothetical protein
GL50803_16920	1.84287	7.94016	5.91595	0.0215073	WD-containing protein
GL50803_7026	2.06565	7.35923	5.91384	0.0215286	hypothetical protein
GL50803_113285	-6.06012	6.97627	5.90947	0.0215726	hypothetical protein
GL50803_16760	-6.0461	7.43277	5.87525	0.0219211	Phenylalanyl-tRNA synthetase beta chain
GL50803_134710	1.63473	7.7097	3.90684	0.0578101	VSP
GL50803_13651	2.15194	6.81947	5.85981	0.0220803	hypothetical protein
GL50803_19900	-2.96855	8.79623	5.85792	0.0221	hypothetical protein
GL50803_6622	3.08624	5.4858	5.85398	0.0808647	unspecified product
GL50803_31809	2.51521	5.93646	5.85265	0.0434167	unspecified product
GL50803_17530	-6.06445	7.10523	5.8518	0.0221635	hypothetical protein
GL50803_t0042	1.63305	7.95287	5.31303	0.0286298	NA
GL50803_97824	1.62698	5.63987	1.66028	0.330635	Variant-specific surface protein
GL50803_116090	-2.78876	7.9315	5.8383	0.0223043	hypothetical protein
GL50803_17260	-5.94158	6.91017	5.83479	0.0226299	hypothetical protein
GL50803_39904	1.62559	6.90211	1.88727	0.185061	High cysteine membrane protein Group 2
GL50803_8722	-5.93155	6.70869	5.82629	0.0265702	Myb 1-like protein
GL50803_135931	1.62112	6.96636	3.09423	0.0892723	Reverse transcriptase/endonuclease, putative
GL50803_115672	2.29487	6.20705	5.81366	0.0399398	hypothetical protein
GL50803_134294	2.24562	7.42049	5.80052	0.0227039	hypothetical protein
GL50803_98572	2.15999	6.31708	5.78928	0.0314161	hypothetical protein
GL50803_41369	1.61625	8.30553	4.86225	0.0356554	Protein 21.1
GL50803_16834	1.37596	9.48976	5.76394	0.0230982	Kinase, STE Dicty2
GL50803_5183	1.93646	7.35603	5.75659	0.0231783	hypothetical protein
GL50803_8429	2.21711	6.26573	5.73624	0.0325142	Minor histocompatibility antigen H13
GL50803_6896	3.63603	6.2031	5.73424	0.0369778	hypothetical protein
GL50803_90131	-2.55247	8.03203	5.7335	0.0234321	hypothetical protein
GL50803_20902	-5.93305	6.5725	5.71773	0.0265702	unspecified product
GL50803_102710	-2.75482	8.12871	5.71289	0.0236611	Ubiquitin carboxyl-terminal hydrolase 14
GL50803_7234	-6.07134	7.06306	5.69148	0.0239016	hypothetical protein
GL50803_31333	-5.95005	7.33912	5.69061	0.0245181	hypothetical protein
GL50803_137715	1.77923	7.57295	5.68966	0.0239222	High cysteine membrane protein Group 5
GL50803_15240	-5.99743	7.00651	5.68578	0.0239662	hypothetical protein
GL50803_20009	-2.12454	9.0087	5.67818	0.0240524	unspecified product
GL50803_8620	-5.93353	6.46176	5.66148	0.0245181	hypothetical protein
GL50803_t0059	1.5964	5.16484	0.738965	0.571501	NA
GL50803_24423	-4.06697	8.32171	5.65477	0.0243203	hypothetical protein
GL50803_86934	1.59638	5.28256	0.591564	0.571501	Kinase, NEK
GL50803_13914	-6.06746	7.02973	5.64706	0.0244093	hypothetical protein
GL50803_116076	1.6954	8.12215	5.63951	0.0244967	unspecified product
GL50803_14972	-6.00386	7.01972	5.63177	0.0245868	hypothetical protein
GL50803_14762	2.00434	6.90852	5.62888	0.0246205	hypothetical protein
GL50803_90556	-5.81136	6.32124	5.6224	0.0288721	hypothetical protein
GL50803_9485	1.76561	8.25472	5.62147	0.0247072	hypothetical protein
GL50803_17603	3.51097	5.79816	5.61803	0.0492821	hypothetical protein
GL50803_33022	1.78429	7.3875	5.61463	0.0247874	hypothetical protein
GL50803_137712	1.31441	10.0348	5.59535	0.0250153	hypothetical protein
GL50803_103125	-3.0138	7.91209	5.58849	0.0250969	hypothetical protein
GL50803_116089	-5.82486	6.57761	5.5867	0.0313054	hypothetical protein
GL50803_112681	1.412	8.80823	5.55779	0.0254659	NSF
GL50803_137672	1.595	8.36884	5.43505	0.0270015	High cysteine membrane protein VSP-like
GL50803_17258	3.18581	5.5431	5.54555	0.0690804	Hemoglobin and proliferation regulated protein
GL50803_8586	-3.0133	8.04734	5.53272	0.0257716	hypothetical protein
GL50803_8949	1.58904	7.65998	4.03156	0.0541918	Protein 21.1
GL50803_15546	2.24322	6.02824	5.52923	0.050041	hypothetical protein
GL50803_22951	2.25751	6.58498	5.51102	0.0260394	unspecified product
GL50803_16575	-2.65282	7.97925	5.50748	0.0260833	ABC transporter family protein
GL50803_31340	-3.71852	7.93528	5.50408	0.0261257	hypothetical protein
GL50803_86600	2.70138	5.92713	5.47857	0.0511576	Methionine aminopeptidase
GL50803_87471	2.27857	6.41427	5.47214	0.0324011	unspecified product
GL50803_15820	4.21052	5.36179	5.46964	0.0968464	Rab geranylgeranyltransferase
GL50803_7328	1.96508	7.05465	5.45869	0.026698	hypothetical protein
GL50803_4420	1.7447	6.84643	5.45588	0.0267339	hypothetical protein
GL50803_32861	-5.83832	6.60202	5.44747	0.0268416	hypothetical protein
GL50803_90421	2.57929	6.17409	5.44241	0.0351017	unspecified product
GL50803_15030	1.57717	6.78207	2.38255	0.133697	Protein 21.1
GL50803_115479	-5.79554	6.75038	5.43108	0.0300263	hypothetical protein
GL50803_17578	-6.00027	7.07812	5.4262	0.0271162	Kinase, NEK-frag
GL50803_12094	-2.41694	8.65417	5.41023	0.0273243	hypothetical protein
GL50803_17212	1.56939	6.33062	1.71825	0.247782	High cysteine protein
GL50803_32741	1.54639	8.2296	5.37615	0.0277744	TAR RNA loop binding protein, putative
GL50803_18464	2.82506	5.81669	5.36875	0.0593728	hypothetical protein
GL50803_35570	2.15229	6.72777	5.3627	0.0279543	hypothetical protein
GL50803_16750	-2.51143	7.95239	5.35211	0.0280968	hypothetical protein
GL50803_11877	1.19426	11.3807	5.3475	0.0281591	hypothetical protein
GL50803_95847	1.55567	6.79252	3.42269	0.0746691	Protein 21.1
GL50803_92034	2.36798	6.09518	5.33725	0.0316397	hypothetical protein
GL50803_23333	2.67361	6.00022	5.3343	0.0563026	hypothetical protein
GL50803_14216	1.55331	7.17959	2.87493	0.100837	Kinase, NEK
GL50803_115673	2.09321	6.46812	5.32606	0.0342245	hypothetical protein
GL50803_16734	1.32748	9.31399	5.32137	0.0285151	hypothetical protein
GL50803_21505	1.54337	8.51504	5.26988	0.0292313	Protein 21.1
GL50803_5883	-5.7865	6.64279	5.31102	0.0300263	hypothetical protein
GL50803_33216	2.41372	6.19782	5.30907	0.0416283	unspecified product
GL50803_114161	1.51543	7.53216	3.45258	0.0734807	High cysteine protein
GL50803_18465	2.82506	5.83626	5.2871	0.0593728	hypothetical protein
GL50803_137674	1.99836	6.85588	5.28197	0.0290615	hypothetical protein
GL50803_105788	1.74794	7.49582	5.27969	0.0290934	hypothetical protein
GL50803_9348	1.503	7.2009	3.16211	0.086006	Glutaminyl-tRNA synthetase
GL50803_t0038	1.50248	5.90401	1.22769	0.36691	NA
GL50803_1170	2.35704	6.45529	5.2689	0.0384498	unspecified product
GL50803_115159	-5.93839	6.96318	5.26221	0.0293397	hypothetical protein
GL50803_115428	2.25202	6.33705	5.24862	0.0427429	unspecified product
GL50803_34023	-2.78981	7.89117	5.23118	0.0297827	hypothetical protein
GL50803_12217	-2.51366	8.51827	5.22987	0.0298015	hypothetical protein
GL50803_15993	1.49718	7.66057	3.45305	0.0734621	BC2-ORF3
GL50803_90044	-2.85719	8.04614	5.22343	0.0298944	hypothetical protein
GL50803_31144	2.48985	6.50698	5.22193	0.0333428	hypothetical protein
GL50803_137676	1.49601	6.55447	2.71577	0.124963	Kinase, NEK
GL50803_21444	2.08891	7.50972	5.21792	0.0299742	Spindle pole protein, putative
GL50803_29490	1.49539	7.19771	2.07662	0.160437	Copine I
GL50803_22315	3.25174	5.76975	5.21015	0.0690791	unspecified product
GL50803_38105	3.25174	5.76975	5.21015	0.0690791	unspecified product
GL50803_16902	-5.77659	6.94572	5.19674	0.0347153	hypothetical protein
GL50803_5810	2.30163	5.90155	5.1939	0.0542323	hypothetical protein
GL50803_221693	-1.39794	11.0779	5.1919	0.030354	hypothetical protein
GL50803_14730	2.10026	6.6859	5.18938	0.030391	Protein LRP16
GL50803_112079	1.65087	8.16345	5.17079	0.030666	Alpha-tubulin
GL50803_112080	1.65087	8.16345	5.17079	0.030666	hypothetical protein
GL50803_14235	-5.74267	6.66442	5.1697	0.0313054	hypothetical protein
GL50803_14408	2.04544	7.42835	5.1679	0.0307091	hypothetical protein
GL50803_16111	1.72136	7.54975	5.16414	0.030765	HSP70 subfamily B suppressor 1
GL50803_112359	2.54397	5.91668	5.16285	0.0649272	hypothetical protein
GL50803_17505	1.9728	7.18053	5.16192	0.0307982	Cyclin B-like protein
GL50803_39117	-5.8086	7.01107	5.1582	0.0332906	hypothetical protein
GL50803_4767	1.48041	6.14801	1.97051	0.23494	Protein 21.1
GL50803_16595	-2.25749	8.28103	5.14757	0.0310133	Liver stage antigen-like protein
GL50803_14131	2.10469	6.81907	5.14616	0.0310346	unspecified product
GL50803_98126	1.47749	5.79684	1.23409	0.368409	High cysteine protein
GL50803_6492	-6.0525	6.8084	5.12906	0.0312933	hypothetical protein
GL50803_121373	-5.76104	7.0541	5.12681	0.0325612	unspecified product
GL50803_118540	3.23205	5.52558	5.12101	0.0862277	hypothetical protein
GL50803_5000	1.90415	7.20278	5.10471	0.0316659	hypothetical protein
GL50803_16353	-5.79446	6.92242	5.10098	0.0317233	hypothetical protein
GL50803_105786	1.95616	7.05767	5.09841	0.0317631	hypothetical protein
GL50803_5988	2.00712	6.67218	5.09532	0.0318109	hypothetical protein
GL50803_117192	-5.88197	7.20603	5.09308	0.0318456	hypothetical protein
GL50803_135971	-5.86315	7.15851	5.08735	0.0319345	unspecified product
GL50803_17613	1.44442	8.60388	5.14205	0.0310965	Protein 21.1
GL50803_103094	1.42644	6.48336	1.66628	0.227256	Protein 21.1
GL50803_115581	2.11412	6.25591	5.0769	0.0498339	unspecified product
GL50803_107659	2.58087	6.08712	5.06527	0.0585651	hypothetical protein
GL50803_5800	-5.84612	6.95152	5.06185	0.0323336	hypothetical protein
GL50803_19364	2.00698	6.49078	5.05437	0.0374585	hypothetical protein
GL50803_15297	2.24459	6.44243	5.05404	0.0409312	Ribokinase
GL50803_137695	2.02655	6.71743	5.05303	0.032473	Kinase, CMGC DYRK
GL50803_115580	2.21026	6.11663	5.0529	0.0559084	unspecified product
GL50803_115444	-5.73098	6.80083	5.05111	0.0392876	hypothetical protein
GL50803_115445	-5.73098	6.80083	5.05111	0.0392876	hypothetical protein
GL50803_16311	-5.68927	6.77474	5.05048	0.0376661	Centromere/microtubule binding protein CBF5
GL50803_102575	-5.71006	6.99177	5.0364	0.0361145	hypothetical protein
GL50803_90665	1.45091	8.65566	5.01987	0.0330028	hypothetical protein
GL50803_32390	2.17153	6.30461	5.01317	0.0481335	unspecified product
GL50803_7261	-5.68392	6.75741	4.99772	0.0385156	Phosphatidylinositol-4-phosphate 5-kinase, putative
GL50803_16605	-6.1471	7.5236	4.99759	0.0333641	ABC transporter family protein
GL50803_22003	1.40449	7.4086	2.83985	0.102842	Ser/Thr protein kinase
GL50803_32587	2.62942	6.13676	4.98519	0.0516259	hypothetical protein
GL50803_39680	2.52458	5.61593	4.98389	0.0803572	unspecified product
GL50803_39689	2.52458	5.61593	4.98389	0.0803572	unspecified product
GL50803_14290	-5.65232	6.54118	4.97776	0.0400758	hypothetical protein
GL50803_114626	1.24959	10.9688	4.96939	0.0338278	High cysteine membrane protein EGF-like
GL50803_115768	-5.65892	6.74253	4.9607	0.0426479	unspecified product
GL50803_115769	-5.65862	6.73268	4.95937	0.0426479	unspecified product
GL50803_117119	-5.73035	7.13807	4.95222	0.0341135	unspecified product
GL50803_12071	-5.74846	6.6667	4.95202	0.0341169	hypothetical protein
GL50803_99213	-5.72957	7.06197	4.95135	0.0341282	hypothetical protein
GL50803_112811	-5.91073	7.01639	4.95079	0.0341376	hypothetical protein
GL50803_106300	-5.91412	7.54082	4.94782	0.0341873	unspecified product
GL50803_118516	-5.53627	6.44664	4.93347	0.0493075	hypothetical protein
GL50803_7760	1.42969	8.16218	4.93191	0.034455	Sentrin
GL50803_21411	1.62614	8.36406	4.93007	0.0344862	ABC transporter, ATP-binding protein
GL50803_16821	1.87641	7.79339	4.92042	0.03465	hypothetical protein
GL50803_14107	1.85063	7.97833	4.91709	0.0347067	hypothetical protein
GL50803_16001	-5.58735	6.52575	4.90501	0.0436158	Glutamate-cysteine ligase
GL50803_13475	1.18193	10.5065	4.89775	0.035038	Axoneme-associated protein GASP-180
GL50803_29534	-5.71199	7.22079	4.88764	0.0354077	unspecified product
GL50803_38371	2.22761	6.81934	4.88331	0.0352877	unspecified product
GL50803_16667	-5.79509	7.16453	4.86627	0.0355848	Acyl-CoA synthetase
GL50803_102108	-2.59078	8.21609	4.86337	0.0356357	Clathrin heavy chain
GL50803_114307	1.39941	7.29046	2.61725	0.116692	Kinase, NEK
GL50803_16603	-3.07861	7.39613	4.86182	0.0356629	hypothetical protein
GL50803_17115	1.39549	8.86849	4.86115	0.0356746	hypothetical protein
GL50803_4328	-5.74925	7.20056	4.85277	0.0391902	TFIIH basal transcription factor complex helicase subunit
GL50803_6035	1.39137	5.5522	1.06231	0.443001	Protein 21.1
GL50803_17273	-5.61396	6.65698	4.84082	0.0463117	hypothetical protein
GL50803_17318	1.36706	7.33873	2.86926	0.101158	Kinase, NEK
GL50803_87298	-5.56718	6.60216	4.82853	0.0453941	unspecified product
GL50803_118496	2.2791	6.02641	4.8218	0.054832	unspecified product
GL50803_11120	-5.6251	6.61799	4.81606	0.0436158	hypothetical protein
GL50803_6026	-5.7301	6.84868	4.78095	0.0400758	hypothetical protein
GL50803_17476	-1.99378	8.62581	4.76678	0.0373763	CXC-rich protein
GL50803_29744	1.36214	5.6507	0.636079	0.498078	VSP, putative
GL50803_16768	-1.70646	9.22703	4.76164	0.0374715	hypothetical protein
GL50803_28906	-5.77229	6.94022	4.7616	0.0374722	Multidrug resistance-associated protein Mrp2
GL50803_17168	-2.6861	8.42348	4.74093	0.0378579	hypothetical protein
GL50803_12231	-6.29203	7.90497	4.73812	0.0379106	hypothetical protein
GL50803_104031	1.55266	7.59955	4.72418	0.0381737	Glycogen synthase, putative
GL50803_104925	-5.49733	6.51749	4.72304	0.051461	hypothetical protein
GL50803_32697	1.93843	7.00445	4.72258	0.038204	hypothetical protein
GL50803_94662	1.35782	7.34393	2.13441	0.154932	Protein 21.1
GL50803_101919	-5.64805	6.98957	4.71422	0.0383629	5-AMP-activated protein kinase, beta-1 subunit
GL50803_16922	-3.0674	7.35297	4.70987	0.0384457	hypothetical protein
GL50803_11301	3.01066	5.59748	4.70898	0.106143	Nucleoside diphosphate kinase
GL50803_29485	3.01066	5.59748	4.70898	0.106143	hypothetical protein
GL50803_34469	2.12988	6.96907	4.70646	0.0385109	hypothetical protein
GL50803_10137	-5.82077	6.74457	4.70401	0.0385578	Kinesin-9
GL50803_14490	-2.24565	7.88381	4.69962	0.0386419	hypothetical protein
GL50803_14434	1.35235	6.97503	1.7971	0.190621	Protein 21.1
GL50803_36759	3.47328	5.39682	4.69267	0.127367	hypothetical protein
GL50803_94574	3.47328	5.39682	4.69267	0.127367	unspecified product
GL50803_16283	-3.53431	6.99673	4.69194	0.0389287	Amino acid transporter family
GL50803_29486	2.99042	5.42995	4.68727	0.127138	hypothetical protein
GL50803_32686	-5.63201	6.63072	4.68469	0.0389298	hypothetical protein
GL50803_21942	-5.44478	6.38397	4.68292	0.0559307	NADP-specific glutamate dehydrogenase
GL50803_17362	-2.76185	8.48352	4.66648	0.0392841	hypothetical protein
GL50803_9290	2.3351	6.42547	4.66436	0.0425472	unspecified product
GL50803_21498	-5.55275	6.75541	4.66025	0.0473674	Serine/threonine protein phosphatase 5
GL50803_31295	1.33879	7.90371	3.26059	0.0815061	DinF protein
GL50803_28954	1.87603	6.50959	4.65469	0.0405064	hypothetical protein
GL50803_16747	-5.8064	6.7977	4.65162	0.0395758	Rrm3p helicase
GL50803_137618	1.33449	8.18812	3.41899	0.0748177	VSP
GL50803_118156	-5.58081	6.29236	4.64391	0.0453941	unspecified product
GL50803_113797	1.32526	7.91232	1.94613	0.173751	VSP with INR
GL50803_8438	1.32124	6.7314	1.89365	0.18082	Protein 21.1
GL50803_87628	1.31119	7.50631	2.19694	0.149227	VSP
GL50803_16607	-5.82255	6.85072	4.62828	0.0400388	hypothetical protein
GL50803_119466	-5.79424	6.84903	4.61934	0.0402177	hypothetical protein
GL50803_7677	-5.5497	6.89321	4.60293	0.0494315	hypothetical protein
GL50803_16426	-5.63156	6.53319	4.60055	0.0405968	hypothetical protein
GL50803_112063	-5.53981	6.59486	4.59957	0.0504355	hypothetical protein
GL50803_10460	-2.99255	7.63386	4.59912	0.0406257	hypothetical protein
GL50803_16967	1.30056	8.97574	3.8441	0.059732	Kinase, NEK
GL50803_118517	-5.42423	6.43179	4.59138	0.0583922	hypothetical protein
GL50803_17110	-3.2961	7.01572	4.58481	0.0409173	hypothetical protein
GL50803_35896	2.26531	6.11367	4.58441	0.0636884	unspecified product
GL50803_135972	-5.52254	6.69873	4.56732	0.0473674	unspecified product
GL50803_8210	1.64267	7.52488	4.55421	0.0415485	Phosphatase
GL50803_113876	-2.04667	8.35135	4.54909	0.0416552	ABC transporter, ATP-binding protein, putative
GL50803_25235	-5.63848	6.39313	4.54191	0.0418053	hypothetical protein
GL50803_15109	1.45463	8.53788	4.54178	0.0418081	hypothetical protein
GL50803_27699	2.13084	6.21034	4.5408	0.0561944	hypothetical protein
GL50803_21138	2.72607	6.30287	4.5355	0.0612873	hypothetical protein
GL50803_16713	-5.69933	6.81278	4.52528	0.0421554	hypothetical protein
GL50803_13495	-2.47503	7.76281	4.52378	0.0421871	hypothetical protein
GL50803_94525	-5.38612	6.27239	4.51768	0.06175	hypothetical protein
GL50803_16672	1.29991	7.00918	2.5974	0.118028	Protein 21.1
GL50803_3666	1.42289	8.08585	4.49263	0.0428519	hypothetical protein
GL50803_5116	2.19868	6.75111	4.48769	0.0429585	hypothetical protein
GL50803_8189	-5.50316	6.81907	4.48454	0.0504355	Ubiquitin carboxyl-terminal hydrolase 14
GL50803_27498	-5.31769	6.26552	4.48048	0.0690987	unspecified product
GL50803_16914	-2.96934	7.43193	4.47625	0.0432063	Ankyrin repeat protein
GL50803_88181	-3.30372	7.21012	4.4614	0.0435303	hypothetical protein
GL50803_11099	1.29246	7.47571	2.51143	0.124026	Protein 21.1
GL50803_113565	-3.28168	7.59314	4.44438	0.043905	hypothetical protein
GL50803_14917	2.1196	6.69091	4.44317	0.0442068	hypothetical protein
GL50803_14404	-5.51416	7.01486	4.43574	0.0493075	Phosphatase
GL50803_6336	-5.63055	7.10335	4.43176	0.0441852	Epsilon tubulin
GL50803_8548	1.62098	7.34983	4.42343	0.0443711	hypothetical protein
GL50803_17402	1.27452	7.6035	1.57581	0.219531	Protein 21.1
GL50803_11667	2.35302	5.83136	4.42051	0.0899949	unspecified product
GL50803_13500	2.12043	6.72291	4.41745	0.0445053	TCP-1 chaperonin subunit theta
GL50803_36654	-5.58323	6.70145	4.41669	0.0453941	hypothetical protein
GL50803_97820	1.26372	5.70248	0.404361	0.621117	VSP, putative
GL50803_13279	2.01251	6.9854	4.3995	0.0449103	hypothetical protein
GL50803_113456	1.38629	8.2661	4.38132	0.045325	Kinase, VPS15
GL50803_8350	1.2613	7.48023	1.51239	0.228801	Kinase, NEK
GL50803_92408	-5.54455	7.15575	4.37773	0.0525087	unspecified product
GL50803_14786	-5.7149	7.38928	4.37015	0.0455817	Kinase, NEK-frag
GL50803_40863	-2.97539	7.50705	4.36994	0.0455865	hypothetical protein
GL50803_137720	1.75358	7.35235	4.36776	0.0456368	hypothetical protein
GL50803_10698	-3.25695	7.19067	4.36567	0.0456851	Phosphorylase B kinase gamma catalytic chain
GL50803_5648	-2.49782	7.76917	4.36484	0.0457043	hypothetical protein
GL50803_14098	1.5534	8.51351	4.35983	0.0458204	ATP-dependent RNA helicase
GL50803_31692	2.00652	7.18016	4.35736	0.0458776	hypothetical protein
GL50803_102178	1.25933	7.9287	3.10546	0.0887227	VSP
GL50803_40244	1.97154	6.30002	4.35601	0.0687189	P24, putative
GL50803_22084	-3.30352	7.06777	4.35276	0.0459847	DGTP triphosphohydrolase
GL50803_10836	2.12322	7.11808	4.34223	0.0462308	hypothetical protein
GL50803_4852	-5.44448	6.81664	4.34064	0.0583922	hypothetical protein
GL50803_32099	-5.42673	6.70048	4.3374	0.059439	hypothetical protein
GL50803_115478	-5.61055	6.82444	4.33715	0.0463498	hypothetical protein
GL50803_113571	1.77439	6.86955	4.33693	0.046355	hypothetical protein
GL50803_8850	1.25786	8.04087	3.13807	0.0871473	Protein 21.1
GL50803_115429	1.978	6.72696	4.33586	0.0463803	unspecified product
GL50803_32595	-5.4374	6.8301	4.3235	0.0583922	unspecified product
GL50803_5744	-5.32559	6.37629	4.31206	0.0692762	Sec61-alpha
GL50803_36514	1.53754	7.91899	4.30842	0.0470304	unspecified product
GL50803_17069	1.25138	6.18624	1.54613	0.2569	Kinase, NEK
GL50803_16076	-5.45382	6.50828	4.29557	0.0537143	Peroxiredoxin 1
GL50803_16569	1.73605	7.2497	4.29509	0.04735	Transcriptional regulator, Sir2 family
GL50803_9239	-5.46475	7.03756	4.29291	0.0537143	Nif3-related protein
GL50803_113286	-5.23844	6.24788	4.29053	0.0769918	hypothetical protein
GL50803_24111	-3.07494	7.50721	4.28802	0.0475204	Phosphorylated CTD interacting factor PCIF1
GL50803_17174	1.14977	10.3407	4.285	0.0475934	hypothetical protein
GL50803_23859	2.47591	6.12888	4.28299	0.0700327	unspecified product
GL50803_4337	-5.48222	6.76237	4.28084	0.0526412	hypothetical protein
GL50803_16127	-5.40016	6.70177	4.27436	0.0612803	Replication factor C, subunit 5
GL50803_31232	-5.31948	6.36519	4.27334	0.0692762	unspecified product
GL50803_4204	2.26311	6.23726	4.27327	0.0636884	MutT/nudix family protein
GL50803_103206	2.11634	6.78048	4.26812	0.0490459	hypothetical protein
GL50803_87149	1.80607	6.68343	4.26419	0.0481	Spindle pole protein, putative
GL50803_114209	1.21201	9.58991	4.25523	0.04832	hypothetical protein
GL50803_86498	1.73064	6.70707	4.25461	0.0483352	hypothetical protein
GL50803_16598	1.7951	7.05521	4.25056	0.0484349	Mannose-1-phosphate guanyltransferase
GL50803_137727	1.17291	10.3521	4.24908	0.0484716	High cysteine membrane protein EGF-like
GL50803_14181	1.81318	6.83156	4.24035	0.0486877	Spindle pole protein, putative
GL50803_14269	-5.39883	6.69808	4.23957	0.0608143	hypothetical protein
GL50803_15553	-5.66331	6.95665	4.23949	0.048709	hypothetical protein
GL50803_38134	2.78441	6.10849	4.23788	0.0662216	Thermosome beta subunit
GL50803_105782	1.42703	8.17029	4.22987	0.0489487	hypothetical protein
GL50803_13783	-5.36877	6.64238	4.22894	0.0649812	hypothetical protein
GL50803_8792	-5.38682	6.60011	4.22746	0.0606599	hypothetical protein
GL50803_16020	-2.91802	7.60284	4.22456	0.0490813	hypothetical protein
GL50803_16425	1.44994	8.24237	4.21949	0.0492086	Kinesin-5
GL50803_21591	2.25571	6.22265	4.21777	0.0785443	unspecified product
GL50803_8929	-5.46026	6.40903	4.21328	0.0543968	Metal-dependent phosphoesterases, putative
GL50803_11355	1.2411	9.93079	4.59289	0.0407523	Kinase, NEK
GL50803_8963	-5.43729	6.81218	4.20998	0.0583922	hypothetical protein
GL50803_21622	1.25902	8.86402	4.19867	0.0497347	hypothetical protein
GL50803_28651	-5.45041	6.96685	4.18172	0.0609692	Dipeptidyl-peptidase I precursor
GL50803_14054	-5.60828	6.90935	4.18128	0.0501788	hypothetical protein
GL50803_113133	-5.78443	7.43508	4.18071	0.0501934	hypothetical protein
GL50803_3948	2.40579	5.8897	4.16921	0.0921642	hypothetical protein
GL50803_4039	-5.37412	6.38308	4.16893	0.0608143	Leucine-rich repeat protein
GL50803_101307	1.20527	5.71672	0.525615	0.530946	Kinase, NEK
GL50803_15103	-2.86132	7.38246	4.15969	0.0507364	hypothetical protein
GL50803_31793	-5.35506	6.59879	4.15711	0.0635054	unspecified product
GL50803_33769	1.7548	7.00453	4.15607	0.0508307	NADH oxidase lateral transfer candidate
GL50803_34307	-5.37664	6.72647	4.1326	0.0663238	hypothetical protein
GL50803_114885	1.51426	7.51102	4.12605	0.0516192	Kinesin-associated protein
GL50803_16495	-5.54347	6.97444	4.12553	0.0523765	Phosphatidylserine decarboxylase proenzyme
GL50803_6531	-5.75107	7.04154	4.11829	0.0518253	hypothetical protein
GL50803_14525	-5.3039	6.57735	4.10892	0.0692762	hypothetical protein
GL50803_2906	-2.44554	7.79594	4.10589	0.0521563	hypothetical protein
GL50803_2897	-5.44547	6.78586	4.09715	0.0523913	Furin precursor putative serine protease
GL50803_114120	1.20031	8.12864	3.13011	0.0875286	Kinase, NEK
GL50803_3042	-5.25816	6.45051	4.09619	0.0748351	Hybrid cluster protein lateral transfer candidate
GL50803_17380	1.19786	6.84308	1.16158	0.290149	High cysteine protein
GL50803_89746	-5.51253	7.05938	4.08893	0.0526133	Pseudouridylate synthase, putative
GL50803_93041	1.75818	7.21663	4.08591	0.0526951	unspecified product
GL50803_3342	1.63888	6.96128	4.08478	0.0527256	hypothetical protein
GL50803_8803	1.19338	8.41508	2.90211	0.0993142	Protein 21.1
GL50803_113268	1.18379	10.3982	4.07681	0.0529423	Notch 2, putative
GL50803_38257	-5.33744	6.66553	4.07559	0.0663238	hypothetical protein
GL50803_6616	1.59757	7.86192	4.07416	0.0530145	RNA helicase, putative
GL50803_111903	1.18729	8.34857	2.73215	0.10929	VSP
GL50803_12109	-5.5042	6.78989	4.06407	0.0532908	hypothetical protein
GL50803_6081	1.17275	7.53235	2.04292	0.163754	Protein 21.1
GL50803_12055	-2.81925	7.38209	4.06101	0.0533749	Elongation factor 2
GL50803_91761	-5.49991	6.50436	4.0556	0.0535238	Sec1, putative
GL50803_40747	1.73435	7.00733	4.04998	0.0536793	hypothetical protein
GL50803_7514	1.16429	7.32567	1.04994	0.314115	Kinase, NEK
GL50803_17025	-2.85909	7.27364	4.04381	0.0538504	Nuclear ATP/GTP-binding protein
GL50803_37010	-5.09439	6.0522	4.03566	0.0928746	hypothetical protein
GL50803_88245	1.15788	7.61288	2.34135	0.136974	Protein 21.1
GL50803_3593	1.85153	6.76256	4.02448	0.0543903	Alcohol dehydrogenase lateral transfer candidate
GL50803_14934	1.15747	8.38184	2.86992	0.10112	Kinase, NEK
GL50803_103175	-2.81529	7.39682	4.02187	0.0544636	hypothetical protein
GL50803_14259	2.29404	6.14385	4.01928	0.0765562	Glucose 6-phosphate N-acetyltransferase
GL50803_111873	1.15208	8.76633	3.14264	0.0869289	VSP
GL50803_135948	-5.47626	6.4344	4.01281	0.0547191	hypothetical protein
GL50803_30938	-2.8517	7.51429	4.01012	0.0547954	hypothetical protein
GL50803_92094	-5.29927	6.6258	4.00814	0.0690987	unspecified product
GL50803_14868	-5.30472	6.62113	4.00332	0.0680438	hypothetical protein
GL50803_10025	-5.1578	6.17024	4.0024	0.0856396	hypothetical protein
GL50803_24918	1.76708	6.92416	4.00133	0.055045	unspecified product
GL50803_11992	2.11563	7.07481	4.00119	0.0550491	TCP-1 chaperonin subunit epsilon
GL50803_38738	-5.28643	6.59659	4.00098	0.0721837	unspecified product
GL50803_103019	-5.29108	6.38623	3.98313	0.0707139	hypothetical protein
GL50803_15054	-1.76187	8.56119	3.98105	0.0556257	Kelch repeat-containing protein
GL50803_14790	-5.29443	6.36453	3.97834	0.0707139	hypothetical protein
GL50803_103164	-5.31229	6.47481	3.97787	0.0692762	H-SHIPPO 1
GL50803_17408	1.53167	7.72262	3.9745	0.0558146	hypothetical protein
GL50803_3599	2.53766	6.76069	3.96811	0.0649272	hypothetical protein
GL50803_99576	2.28797	6.00532	3.96746	0.0771149	unspecified product
GL50803_10832	-2.94023	7.31378	3.96709	0.0560295	hypothetical protein
GL50803_14091	-5.3925	6.71441	3.9652	0.0649812	Ribosomal protein L14
GL50803_120905	-5.73899	7.36424	3.96435	0.056109	hypothetical protein
GL50803_115433	1.91669	6.23989	3.96202	0.0807273	hypothetical protein
GL50803_12074	-5.26638	6.4389	3.96196	0.0723697	hypothetical protein
GL50803_3598	2.55079	6.2671	3.96034	0.0832003	hypothetical protein
GL50803_6544	-5.41089	6.3141	3.9565	0.0583922	hypothetical protein
GL50803_137730	-5.1974	6.41544	3.95447	0.0804574	Kinase
GL50803_4324	-2.07643	7.8584	3.94909	0.0565549	hypothetical protein
GL50803_15042	-3.54782	6.83339	3.94301	0.0600029	Cleavage stimulation factor 50K chain
GL50803_27520	-5.31536	6.82177	3.93955	0.0663238	Kinase, CMGC CK2
GL50803_5497	-5.26973	6.63956	3.93852	0.0721837	hypothetical protein
GL50803_32419	1.55781	7.22149	3.93794	0.0568832	hypothetical protein
GL50803_10444	-2.82298	6.87417	3.93637	0.0569295	hypothetical protein
GL50803_120906	-5.71971	7.35179	3.92161	0.0573676	hypothetical protein
GL50803_39330	1.91322	6.02985	3.91301	0.0888727	hypothetical protein
GL50803_22808	1.39811	7.72717	3.91126	0.0576774	Histidyl-tRNA synthetase
GL50803_35332	-2.17019	8.35743	3.90748	0.0577907	hypothetical protein
GL50803_91951	-5.23247	6.24641	3.90697	0.0769918	hypothetical protein
GL50803_14436	1.15188	7.71856	2.0632	0.161748	Kinase, STE STE20
GL50803_115614	2.10003	6.0778	3.90588	0.0966401	unspecified product
GL50803_6197	2.11403	6.23901	3.8985	0.0703377	unspecified product
GL50803_9850	-5.20348	6.47433	3.88693	0.0810863	hypothetical protein
GL50803_14230	-3.2199	7.95098	3.88132	0.0585834	hypothetical protein
GL50803_23620	-5.12295	6.30646	3.87597	0.0897629	hypothetical protein
GL50803_28559	-2.36955	7.94377	3.8703	0.0589207	unspecified product
GL50803_6920	1.23923	8.86525	3.86649	0.059038	hypothetical protein
GL50803_16180	-5.17912	6.45916	3.86387	0.08236	Protein phosphatase methylesterase-1
GL50803_101254	1.52554	8.05506	3.86331	0.0591359	unspecified product
GL50803_5742	-5.3093	6.26559	3.86324	0.0692762	hypothetical protein
GL50803_8163	-3.09173	6.92263	3.86136	0.059196	Manganese-dependent inorganic pyrophosphatase, putative
GL50803_3073	-5.24937	6.54725	3.86103	0.0754168	hypothetical protein
GL50803_8713	-3.18154	7.41943	3.86076	0.0592147	hypothetical protein
GL50803_15988	1.53911	7.67742	3.85964	0.0592492	hypothetical protein
GL50803_15475	1.1464	8.20791	2.70693	0.110868	High cysteine membrane protein Group 2
GL50803_28498	-5.17382	6.07422	3.85548	0.0838732	hypothetical protein
GL50803_119473	-5.46855	6.52831	3.85378	0.0594308	unspecified product
GL50803_40005	1.13288	6.13604	1.31294	0.326015	Protein 21.1
GL50803_16126	-5.38234	6.76949	3.84764	0.0625414	hypothetical protein
GL50803_102034	1.66989	6.84276	3.84755	0.0596243	Kinase, NEK-frag
GL50803_16342	1.11761	10.1164	4.06171	0.0533556	Coiled-coil protein
GL50803_32020	-5.30934	6.79093	3.84281	0.0721837	hypothetical protein
GL50803_89798	2.17274	6.42027	3.84232	0.072924	hypothetical protein
GL50803_16267	-5.27293	6.71498	3.83868	0.0723697	hypothetical protein
GL50803_9237	-2.08976	7.58442	3.83766	0.0599332	WRKY transcription factor 4, putative
GL50803_9994	-5.15575	6.15951	3.83657	0.0858632	unspecified product
GL50803_16343	1.39751	8.63766	3.8333	0.0600699	Median body protein
GL50803_104150	-2.79468	7.17824	3.82978	0.0601805	Kinase, PLK
GL50803_7948	-5.24408	6.70817	3.82245	0.0769918	hypothetical protein
GL50803_115432	1.94888	6.11277	3.82192	0.0931441	hypothetical protein
GL50803_87945	1.09129	9.02607	3.00402	0.0938354	Kinase, NEK
GL50803_135223	-5.39136	6.57949	3.81682	0.0605899	unspecified product
GL50803_9344	-5.29949	6.59298	3.81652	0.0663238	hypothetical protein
GL50803_10738	1.95608	7.02819	3.81472	0.0606566	hypothetical protein
GL50803_21232	1.71742	7.22231	3.81381	0.0606855	hypothetical protein
GL50803_2401	2.02658	6.3808	3.81146	0.0739974	hypothetical protein
GL50803_17250	1.08978	8.03316	1.71122	0.201249	Protein 21.1
GL50803_29307	-5.01495	6.08614	3.80549	0.102392	UTP-glucose-1-phosphate uridylyltransferase
GL50803_91295	1.50157	7.38839	3.80375	0.061006	hypothetical protein
GL50803_14921	1.98127	7.02091	3.80162	0.061074	hypothetical protein
GL50803_31417	1.89395	6.13627	3.79882	0.0913275	unspecified product
GL50803_3934	-5.18533	6.42524	3.79812	0.08236	hypothetical protein
GL50803_14469	-5.30134	6.47379	3.79601	0.0723697	Synaptobrevin-like protein
GL50803_5799	-5.37439	6.58673	3.79507	0.0635054	hypothetical protein
GL50803_11246	-5.20612	6.60682	3.79339	0.0798339	hypothetical protein
GL50803_91198	1.57171	6.92644	3.78989	0.0614505	Sigma adaptin
GL50803_17298	-5.32517	6.52295	3.77765	0.0738764	hypothetical protein
GL50803_13942	-5.30921	6.51211	3.77755	0.0754168	hypothetical protein
GL50803_23863	-5.3325	6.71859	3.77545	0.0723697	hypothetical protein
GL50803_13390	1.08473	8.14249	2.05516	0.16254	VSP
GL50803_17193	1.77773	7.42802	3.76863	0.0621396	Haloacid dehalogenase-like hydrolase family
GL50803_108312	-2.82342	7.59539	3.76573	0.0622341	unspecified product
GL50803_3869	1.84741	6.05775	3.76243	0.0860498	Syntaxin 16
GL50803_4846	1.07449	6.73481	1.23044	0.276566	Protein 21.1
GL50803_34340	2.35837	5.73653	3.75617	0.114241	hypothetical protein
GL50803_97204	1.95777	5.87201	3.7544	0.114819	hypothetical protein
GL50803_3147	1.07353	6.84263	1.35151	0.25463	Protein 21.1
GL50803_91485	-5.26981	6.37837	3.75292	0.0754168	unspecified product
GL50803_115229	-5.26729	6.30248	3.75168	0.0754168	hypothetical protein
GL50803_118497	2.24135	5.77702	3.74492	0.11616	unspecified product
GL50803_11638	-5.17528	6.57062	3.74413	0.0821462	Topoisomerase I-related protein
GL50803_103883	-5.36477	6.67854	3.74341	0.0721837	hypothetical protein
GL50803_14737	-2.2845	7.89043	3.73748	0.0631648	hypothetical protein
GL50803_36400	1.81451	6.59005	3.73409	0.0632774	hypothetical protein
GL50803_24582	-5.4448	6.62355	3.73021	0.0663238	unspecified product
GL50803_123347	-5.14531	6.32053	3.726	0.0858632	hypothetical protein
GL50803_8855	-2.8178	7.75758	3.72227	0.0636725	P115, putative
GL50803_37142	2.69664	5.61534	3.71807	0.143045	unspecified product
GL50803_29359	1.40073	7.64523	3.71781	0.0638219	hypothetical protein
GL50803_117473	1.07228	6.52717	0.961372	0.369799	VSP
GL50803_3079	-5.05204	6.19602	3.71684	0.0978932	hypothetical protein
GL50803_6966	2.11827	6.35582	3.7159	0.087565	hypothetical protein
GL50803_115761	-5.2158	6.54703	3.70409	0.0788061	hypothetical protein
GL50803_34037	1.99762	6.45502	3.70384	0.0832927	hypothetical protein
GL50803_16285	-5.30752	6.70608	3.70249	0.0721837	Topoisomerase I-related protein
GL50803_32436	3.92006	5.64048	3.69993	0.135766	hypothetical protein
GL50803_118157	-5.62821	6.38769	3.69911	0.0644542	unspecified product
GL50803_11772	-3.02652	7.11761	3.69772	0.0645014	hypothetical protein
GL50803_112553	1.0717	7.47352	1.61817	0.213599	Kinase, NEK
GL50803_115986	-5.20328	6.51412	3.69163	0.0786022	unspecified product
GL50803_8360	-5.16064	6.5757	3.69091	0.087675	Acid sphingomyelinase-like phosphodiesterase 3b precursor
GL50803_10764	1.11736	9.6011	3.68935	0.0647868	hypothetical protein
GL50803_117204	1.06304	7.38291	1.08538	0.306229	VSP
GL50803_115469	1.34505	8.11425	3.68109	0.0650697	hypothetical protein
GL50803_103935	-5.32317	6.97866	3.67664	0.0754168	DNA repair protein RAD52
GL50803_17236	-2.72842	7.57625	3.67457	0.065294	hypothetical protein
GL50803_33721	-2.76389	7.18342	3.67319	0.0653416	hypothetical protein
GL50803_115893	1.65103	6.86497	3.66957	0.0654667	unspecified product
GL50803_17623	-5.14089	6.42845	3.66873	0.0895283	hypothetical protein
GL50803_113129	-5.25033	6.22347	3.66832	0.0754168	unspecified product
GL50803_92888	-5.14259	6.59169	3.66801	0.0858632	hypothetical protein
GL50803_10829	1.84245	6.46812	3.6658	0.0742155	Glucosamine-6-phosphate deaminase
GL50803_24528	-5.01741	6.21287	3.66189	0.102121	hypothetical protein
GL50803_95254	-3.02019	7.03197	3.6577	0.0706645	hypothetical protein
GL50803_14947	-5.13939	6.52295	3.65756	0.0858632	hypothetical protein
GL50803_87112	1.55735	8.12371	3.65741	0.0658887	hypothetical protein
GL50803_32738	2.75129	5.52048	3.64947	0.14265	hypothetical protein
GL50803_36855	2.75129	5.52048	3.64947	0.14265	hypothetical protein
GL50803_22857	-5.37195	6.82532	3.64791	0.0662209	unspecified product
GL50803_17242	-5.1428	6.32525	3.64745	0.0858632	hypothetical protein
GL50803_12081	1.29333	8.46418	3.64494	0.0663249	O-linked GlcNAc transferase
GL50803_39483	2.20107	5.84556	3.643	0.114751	Ribosomal protein S29A
GL50803_8556	1.0612	8.38198	2.48792	0.125728	Kinase, NEK
GL50803_5749	-5.26769	6.14281	3.63534	0.0738764	hypothetical protein
GL50803_11771	-5.19532	6.61488	3.63456	0.0840919	hypothetical protein
GL50803_136001	1.05523	6.29087	0.850155	0.406025	VSP
GL50803_16636	2.05017	6.01652	3.63408	0.113552	Rab2b
GL50803_8026	-5.26226	6.81254	3.6325	0.0754168	Cleavage and polyadenylation specificity factor, 73 kDa subunit
GL50803_86680	1.33525	8.7677	3.63041	0.0668372	hypothetical protein
GL50803_98912	-2.26349	8.04558	3.63008	0.0668489	unspecified product
GL50803_9894	-5.10579	6.43399	3.62136	0.0904708	Protein phosphatase 2A regulatory subunit, putative
GL50803_39011	-5.37432	6.78854	3.62051	0.0671886	unspecified product
GL50803_34777	1.05493	6.6334	0.640369	0.471779	High cysteine protein
GL50803_37864	1.94266	6.33419	3.61928	0.0796961	hypothetical protein
GL50803_32000	-5.42511	6.46981	3.61378	0.0674286	hypothetical protein
GL50803_16833	-5.11143	6.5148	3.61138	0.0897629	Tenascin-like
GL50803_23884	1.54033	7.4216	3.61119	0.0675215	hypothetical protein
GL50803_104062	-5.31696	6.45326	3.61093	0.0675308	hypothetical protein
GL50803_3910	2.11812	6.43009	3.61031	0.0891545	hypothetical protein
GL50803_6498	-5.1517	6.55585	3.61013	0.0851943	unspecified product
GL50803_87677	1.04785	8.67397	2.61564	0.116799	Kinase, NEK
GL50803_3847	1.69973	6.43126	3.60155	0.0825764	hypothetical protein
GL50803_34906	-2.73568	7.31336	3.59595	0.0680697	hypothetical protein
GL50803_14689	-5.34075	6.4946	3.59285	0.0736862	hypothetical protein
GL50803_17569	-5.05195	6.13639	3.58672	0.0978932	hypothetical protein
GL50803_16843	1.04541	8.68422	1.86909	0.182236	Protein 21.1
GL50803_10919	-5.09802	6.49039	3.58193	0.0936092	Ribosomal protein S10B
GL50803_5981	-2.2289	7.58249	3.58042	0.0686337	hypothetical protein
GL50803_13832	-5.08807	6.17303	3.57771	0.0936092	D-tyrosyl-tRNA deacylase
GL50803_23971	-5.13582	6.44631	3.5756	0.0858632	unspecified product
GL50803_23602	-5.26209	7.0959	3.57232	0.0788061	RTCB PROTEIN
GL50803_137684	-1.9905	8.18999	3.5685	0.0690697	hypothetical protein
GL50803_40904	1.03827	8.0166	1.68579	0.204535	Kinase, NEK
GL50803_15270	-5.05526	6.24833	3.56556	0.0978932	Ubiquitin protein, putative
GL50803_117191	-5.46912	6.91368	3.56481	0.0692057	hypothetical protein
GL50803_15564	1.03183	6.05924	0.621123	0.48268	Cathepsin B precursor
GL50803_34457	-4.94017	6.12746	3.55462	0.111785	hypothetical protein
GL50803_3538	-5.05803	6.26387	3.55232	0.0978932	hypothetical protein
GL50803_17170	1.02843	8.37255	1.61905	0.213478	Long chain fatty acid CoA ligase 5
GL50803_16217	-5.29305	6.27434	3.54771	0.0710783	UDP-N-acetylglucosamine pyrophosphorylase
GL50803_8727	-1.85582	8.1388	3.54542	0.0699237	hypothetical protein
GL50803_86575	1.60212	6.91302	3.5402	0.0701186	hypothetical protein
GL50803_24376	1.59179	7.4799	3.53971	0.0701366	DNA helicase HCS1
GL50803_41795	-3.47194	8.37226	3.53568	0.0702878	hypothetical protein
GL50803_14238	1.02134	8.35117	1.39954	0.246546	Protein 21.1
GL50803_17404	-1.68399	9.05196	3.5275	0.0705948	hypothetical protein
GL50803_39176	1.80508	6.42036	3.51887	0.0755436	unspecified product
GL50803_94658	-5.12476	6.22511	3.51786	0.0895283	hypothetical protein
GL50803_8692	-5.45432	7.84842	3.51768	0.0709657	hypothetical protein
GL50803_86908	-5.1594	6.5753	3.51443	0.0858632	hypothetical protein
GL50803_31671	2.5793	5.97883	3.51051	0.113523	Ribosomal polymerase II subunit RPB7
GL50803_16888	-2.67942	7.23164	3.50967	0.0712699	hypothetical protein
GL50803_7353	-4.90003	5.81936	3.50542	0.116991	hypothetical protein
GL50803_9194	1.19947	9.0581	3.50509	0.0714445	MCM4
GL50803_40630	1.01232	6.92939	1.05774	0.312355	VSP
GL50803_14242	1.06619	10.4576	3.49753	0.0717336	hypothetical protein
GL50803_17501	-4.92142	6.1631	3.49557	0.114202	hypothetical protein
GL50803_5274	-5.34531	6.60961	3.49504	0.0718292	hypothetical protein
GL50803_34788	-4.81886	5.9291	3.49387	0.127879	unspecified product
GL50803_14621	-4.77517	5.82128	3.49225	0.133924	hypothetical protein
GL50803_36932	2.10151	5.87627	3.49136	0.124984	hypothetical protein
GL50803_16556	1.3153	8.62677	3.48533	0.0722031	hypothetical protein
GL50803_118490	2.15438	5.83042	3.4815	0.122052	unspecified product
GL50803_11206	-4.9789	6.24144	3.48065	0.107118	unspecified product
GL50803_102051	-5.09995	6.60542	3.48035	0.0895283	Amino acid transporter family
GL50803_33866	-2.27003	7.59454	3.47861	0.0724631	hypothetical protein
GL50803_38149	-5.01448	6.23034	3.47511	0.102392	unspecified product
GL50803_8733	1.54213	7.32907	3.47476	0.0726129	Putative serine/threonine-protein kinase
GL50803_87037	-4.94053	6.21755	3.47218	0.111785	hypothetical protein
GL50803_96637	2.1405	6.01526	3.46981	0.0833404	unspecified product
GL50803_102184	1.0856	9.45341	3.46916	0.0728307	hypothetical protein
GL50803_18725	-3.35676	7.13687	3.469	0.0769375	hypothetical protein
GL50803_11997	-5.0713	6.32282	3.46672	0.0943501	unspecified product
GL50803_6497	-2.93621	6.95906	3.46392	0.0756019	Metal-dependent hydrolase
GL50803_99326	-5.13025	6.51678	3.46125	0.0858632	hypothetical protein
GL50803_137714	-5.40472	6.90484	3.46105	0.0731478	VSP presumed INR
GL50803_103880	1.11413	9.81556	3.46053	0.0731681	unspecified product
GL50803_35168	1.11413	9.81233	3.45712	0.0733021	unspecified product
GL50803_5437	-2.04603	7.96803	3.45646	0.0733283	hypothetical protein
GL50803_39077	2.09055	6.34277	3.45582	0.0877569	unspecified product
GL50803_17420	1.87382	6.90951	3.45364	0.073439	O-sialoglycoprotein endopeptidase
GL50803_27124	1.00647	5.89693	0.728344	0.476108	Kinase, NEK
GL50803_96363	-1.36585	9.3042	3.45298	0.0734652	Kinase, CAMKK
GL50803_12993	1.00626	5.71847	0.47942	0.592459	VSP
GL50803_16867	-5.20773	6.85309	3.452	0.0754168	AAA family ATPase
GL50803_8974	-5.08198	6.2551	3.44973	0.0938554	hypothetical protein
GL50803_9145	-5.07733	6.58371	3.44957	0.0916641	DNA helicase RecQ
GL50803_19142	-4.81887	5.77107	3.44895	0.127879	unspecified product
GL50803_15482	-2.44394	7.65574	3.44855	0.0736397	Nuclear ATP/GTP-binding protein
GL50803_22226	-5.10928	6.74039	3.44545	0.0928746	unspecified product
GL50803_15777	-5.12609	6.58603	3.44239	0.0858632	hypothetical protein
GL50803_9697	1.19124	8.82708	3.44148	0.0739198	hypothetical protein
GL50803_31086	-5.08707	6.57893	3.43897	0.0938554	hypothetical protein
GL50803_15472	3.92006	5.80676	3.43578	0.135766	VPS46a
GL50803_91504	-1.19458	10.2406	3.42927	0.0744059	hypothetical protein
GL50803_137610	1.00518	8.68531	2.06874	0.161205	VSP
GL50803_112584	1.00191	7.50129	1.59839	0.216344	High cysteine membrane protein VSP-like
GL50803_32676	1.49002	7.33193	3.41764	0.0748721	hypothetical protein
GL50803_10901	1.72848	6.12282	3.41622	0.095249	hypothetical protein
GL50803_94945	1.97531	6.23084	3.41243	0.102879	unspecified product
GL50803_10239	-5.03642	6.41977	3.40735	0.0978932	hypothetical protein
GL50803_32363	-5.1759	6.96101	3.407	0.0840919	hypothetical protein
GL50803_8465	0.998594	7.30868	1.33362	0.257725	Protein 21.1
GL50803_115327	2.28405	6.09206	3.40276	0.115995	hypothetical protein
GL50803_92018	-4.99553	6.22156	3.40263	0.104587	hypothetical protein
GL50803_4911	-2.70373	7.12585	3.40204	0.0755028	hypothetical protein
GL50803_4355	2.18616	6.00346	3.40018	0.114287	Nif3-related protein
GL50803_14058	-2.17044	7.66511	3.39421	0.0758218	CAMP-specific 3,5-cyclic phosphodiesterase 4B
GL50803_10270	-5.14527	6.96939	3.39206	0.0858632	hypothetical protein
GL50803_9718	-4.99997	6.4428	3.39095	0.103209	RAS-related
GL50803_18354	-4.7752	5.93506	3.38961	0.133924	hypothetical protein
GL50803_9976	-4.99242	6.24267	3.38308	0.105143	unspecified product
GL50803_31302	-2.17526	7.81409	3.38192	0.0763255	hypothetical protein
GL50803_13143	-4.9879	6.32141	3.38165	0.107118	hypothetical protein
GL50803_37494	2.35082	5.61689	3.37519	0.138126	hypothetical protein
GL50803_113038	1.49806	7.35913	3.37505	0.0766088	hypothetical protein
GL50803_14551	1.56259	6.76809	3.37169	0.0767475	Alpha-6 giardin
GL50803_14581	-2.63696	7.64488	3.37037	0.0768023	Chaperone protein DnaK HSP70
GL50803_31596	2.45268	6.11016	3.36651	0.111009	hypothetical protein
GL50803_94470	-5.0672	6.48479	3.36566	0.0936092	hypothetical protein
GL50803_1902	1.58513	7.09156	3.35919	0.0772668	hypothetical protein
GL50803_24709	-5.04426	6.53146	3.3577	0.0978932	unspecified product
GL50803_14195	-2.80217	7.12413	3.35484	0.0774487	Pms1-like protein
GL50803_12165	-4.78559	5.96852	3.35384	0.132473	unspecified product
GL50803_94478	1.06968	9.50071	3.35341	0.0775084	ABC-type transport system ATP-binding chain, putative
GL50803_t0035	0.997244	5.5362	0.412939	0.62769	NA
GL50803_118989	2.10187	5.96222	3.34907	0.13136	unspecified product
GL50803_t0002	0.997223	6.08607	0.251321	0.62769	NA
GL50803_15427	2.97783	5.51296	3.34577	0.132029	Giardia trophozoite antigen GTA-2
GL50803_16371	1.19748	8.33415	3.34295	0.0779475	Nucleolar GTP-binding protein 1, putative
GL50803_28801	-4.94009	6.19163	3.34279	0.111785	unspecified product
GL50803_21700	-4.95858	6.07458	3.33884	0.109424	unspecified product
GL50803_104864	-4.96004	6.33137	3.33539	0.109424	unspecified product
GL50803_117203	0.989021	7.38892	0.946988	0.338651	VSP
GL50803_96425	-4.81886	6.05959	3.33346	0.127879	unspecified product
GL50803_29765	-5.08811	6.24065	3.33185	0.0938554	hypothetical protein
GL50803_115085	0.987017	8.58913	2.21407	0.147708	VSP
GL50803_101120	1.3787	7.60678	3.32548	0.0786876	hypothetical protein
GL50803_6022	1.89621	6.10577	3.32114	0.123743	Ribosomal protein S20
GL50803_5804	-4.86127	6.2019	3.3171	0.122136	hypothetical protein
GL50803_32375	0.982092	7.62441	1.49861	0.23088	Trichohyalin
GL50803_40014	0.980648	7.83121	1.83504	0.186145	Protein 21.1
GL50803_15007	-4.94263	6.36984	3.31232	0.11119	hypothetical protein
GL50803_2527	-5.05718	6.73889	3.30818	0.102121	hypothetical protein
GL50803_116725	-5.14859	6.25132	3.30741	0.0858632	hypothetical protein
GL50803_9705	-5.1617	6.63601	3.30535	0.0938554	hypothetical protein
GL50803_136003	0.972367	7.90014	1.57935	0.219027	VSP
GL50803_32386	-4.77525	5.86309	3.30109	0.133924	hypothetical protein
GL50803_6174	-4.94811	6.34461	3.30033	0.111785	hypothetical protein
GL50803_31711	-4.90009	6.17619	3.29725	0.116991	unspecified product
GL50803_91934	1.5452	7.35047	3.28856	0.0802772	hypothetical protein
GL50803_1643	-3.2491	6.79001	3.28764	0.0869874	hypothetical protein
GL50803_117706	-3.07702	7.26187	3.28679	0.0803543	unspecified product
GL50803_34897	-4.59192	5.72911	3.28046	0.160634	hypothetical protein
GL50803_26199	0.972353	6.21494	0.532172	0.49844	Kinase, NEK
GL50803_6377	-2.38676	7.33303	3.27636	0.0808108	hypothetical protein
GL50803_15255	1.52735	7.35347	3.27584	0.0808337	hypothetical protein
GL50803_92096	-4.99837	6.38275	3.27278	0.102121	hypothetical protein
GL50803_11209	1.99488	6.58962	3.26747	0.0879936	Cathepsin L precursor
GL50803_117440	0.96846	7.23226	1.16384	0.28969	Variant-specific surface protein
GL50803_17239	-4.82397	5.91801	3.25891	0.127188	ATP-dependent RNA helicase
GL50803_114042	-2.13715	7.45167	3.25747	0.0816445	High cysteine membrane protein Group 4
GL50803_37087	-4.95825	6.41474	3.25737	0.111785	unspecified product
GL50803_137673	0.965838	9.98663	2.90836	0.0989675	Reverse transcriptase/endonuclease, putative
GL50803_2925	1.70414	6.49251	3.25621	0.099339	Rho GDI
GL50803_29692	-4.95228	6.438	3.25584	0.111785	hypothetical protein
GL50803_6227	-5.00195	6.41862	3.25347	0.104587	hypothetical protein
GL50803_17340	1.43099	7.123	3.24845	0.0820462	hypothetical protein
GL50803_15977	-2.56645	7.14574	3.24469	0.0822144	hypothetical protein
GL50803_20416	-5.04441	6.80055	3.242	0.0938554	hypothetical protein
GL50803_33037	1.69374	6.3186	3.23715	0.109854	Zinc finger domain protein
GL50803_88901	2.23995	5.82402	3.22859	0.152134	hypothetical protein
GL50803_5062	1.61991	7.12279	3.22545	0.0830804	hypothetical protein
GL50803_31694	-4.78301	5.94522	3.22538	0.132834	unspecified product
GL50803_38723	2.14337	6.09951	3.22217	0.0917148	unspecified product
GL50803_113801	0.94652	8.56101	2.10124	0.158064	High cysteine membrane protein VSP-like
GL50803_6188	-4.943	6.33719	3.2148	0.111785	hypothetical protein
GL50803_15958	0.913566	8.31167	1.5225	0.227291	Ser/Thr protein kinase
GL50803_33598	-4.90007	6.14594	3.2112	0.116991	unspecified product
GL50803_25051	-4.94609	6.50535	3.20433	0.111785	hypothetical protein
GL50803_28635	1.1478	9.35822	3.2029	0.0841086	hypothetical protein
GL50803_1797	1.95604	6.01119	3.20287	0.139378	unspecified product
GL50803_12091	1.80808	6.75799	3.20277	0.0882085	Macrophage migration inhibitory factor
GL50803_97093	1.80808	6.75799	3.20277	0.0882085	hypothetical protein
GL50803_17432	1.18698	8.46206	3.20275	0.0841155	Heat shock protein 70
GL50803_7909	-4.88075	6.19145	3.20164	0.119532	Amino acid transporter family
GL50803_28841	-5.10387	6.77555	3.19824	0.0872182	hypothetical protein
GL50803_32134	-5.20437	6.81005	3.19594	0.0858632	hypothetical protein
GL50803_5938	2.1206	6.0216	3.19566	0.122482	Myb 1-like protein
GL50803_7663	1.73029	6.93409	3.19544	0.0844523	hypothetical protein
GL50803_7578	-4.66412	5.76941	3.19481	0.149866	Dynein light chain
GL50803_14807	0.91018	7.39956	1.12597	0.29752	Protein 21.1
GL50803_113106	-2.66024	7.128	3.1901	0.0846991	hypothetical protein
GL50803_93548	-2.59409	6.91299	3.18792	0.0848001	Phospholipase B
GL50803_22027	-4.87503	6.33915	3.18442	0.121152	hypothetical protein
GL50803_3493	-3.22951	6.83197	3.18374	0.0886507	hypothetical protein
GL50803_11624	-5.10907	6.28933	3.18178	0.0916641	hypothetical protein
GL50803_96043	1.79598	6.21916	3.17941	0.129043	hypothetical protein
GL50803_7851	1.63451	6.84958	3.17852	0.0852369	hypothetical protein
GL50803_10459	-2.64385	7.02563	3.17551	0.0853774	CGI-35 protein, putative
GL50803_35686	-4.7985	5.81994	3.17435	0.130685	hypothetical protein
GL50803_31932	-5.11097	6.56926	3.17385	0.0858632	unspecified product
GL50803_118457	1.65112	6.22118	3.16581	0.119496	unspecified product
GL50803_8725	-2.87318	7.37092	3.16535	0.0858538	hypothetical protein
GL50803_103757	-5.2275	7.05848	3.16392	0.0859209	unspecified product
GL50803_10950	0.895572	6.70461	0.729516	0.423293	Protein 21.1
GL50803_9198	-5.34319	7.30575	3.16183	0.0860193	hypothetical protein
GL50803_31220	-4.9638	6.48684	3.16043	0.111785	hypothetical protein
GL50803_113211	0.892602	7.93963	1.4164	0.243787	VSP
GL50803_4084	1.79856	6.3649	3.16028	0.0933305	Hop1
GL50803_5925	1.4553	7.51265	3.15968	0.0861206	hypothetical protein
GL50803_37588	-4.59195	5.77884	3.15906	0.160634	hypothetical protein
GL50803_15454	-5.41087	6.38908	3.15727	0.0862342	hypothetical protein
GL50803_11487	-3.52331	7.66662	3.15708	0.0862433	hypothetical protein
GL50803_10524	2.19955	7.01166	3.14765	0.0962074	hypothetical protein
GL50803_16506	1.81759	6.76452	3.14689	0.0867265	hypothetical protein
GL50803_113242	0.884263	6.67288	0.745001	0.395248	VSP
GL50803_10946	-4.97374	6.22651	3.14203	0.107403	hypothetical protein
GL50803_21318	-5.21249	6.74652	3.14174	0.0869719	hypothetical protein
GL50803_11237	-4.844	6.29201	3.14123	0.12514	hypothetical protein
GL50803_103943	0.879452	6.68407	0.812807	0.387134	High cysteine protein
GL50803_14497	-4.90269	6.27515	3.13799	0.116991	20S proteasome alpha subunit 3
GL50803_104063	-4.61542	5.85084	3.13657	0.157095	hypothetical protein
GL50803_118590	1.78961	6.51765	3.13634	0.105184	hypothetical protein
GL50803_27423	-4.69475	5.90342	3.13286	0.145388	hypothetical protein
GL50803_113531	1.04267	9.54975	3.13102	0.0874847	High cysteine membrane protein EGF-like
GL50803_17379	0.87371	8.11498	1.42796	0.241919	Protein 21.1
GL50803_35275	-4.81881	6.08749	3.12956	0.127879	hypothetical protein
GL50803_14333	1.68445	7.72464	3.12413	0.0878166	hypothetical protein
GL50803_14948	-2.12812	7.28755	3.12268	0.0878865	hypothetical protein
GL50803_5324	-5.2618	6.84814	3.12096	0.0879695	hypothetical protein
GL50803_8361	-4.81894	6.19183	3.11588	0.127879	SOF1 protein
GL50803_8484	-4.88505	6.34532	3.11317	0.117937	unspecified product
GL50803_35213	2.77561	5.39496	3.11209	0.190361	unspecified product
GL50803_8359	-4.86065	6.3984	3.10965	0.122136	hypothetical protein
GL50803_39457	-4.91946	6.57325	3.10822	0.111785	hypothetical protein
GL50803_5613	-4.55293	5.69468	3.10661	0.166579	hypothetical protein
GL50803_3490	0.868598	7.5478	0.735673	0.398185	Kinase, NEK
GL50803_17478	0.864163	10.0303	2.41965	0.130825	Dynein heavy chain
GL50803_7414	0.85551	6.0206	0.325398	0.631331	Protein 21.1
GL50803_17430	-2.53114	7.29758	3.10071	0.0889549	DRE4 protein
GL50803_8892	1.8035	6.69754	3.09963	0.0896503	hypothetical protein
GL50803_16318	-2.07023	8.19977	3.09781	0.0890966	High cysteine membrane protein Group 1
GL50803_118491	2.20321	5.66071	3.09645	0.169483	unspecified product
GL50803_137759	-2.81834	6.9155	3.09559	0.0892059	hypothetical protein
GL50803_16552	-4.63852	5.84102	3.09549	0.153645	hypothetical protein
GL50803_114495	0.849467	6.2598	0.78175	0.444446	Kinase, NEK
GL50803_92760	-4.86502	6.49005	3.09336	0.122136	hypothetical protein
GL50803_39587	1.34024	7.53863	3.09302	0.0893321	Translation initiation factor
GL50803_115725	1.70644	6.25894	3.0914	0.109446	unspecified product
GL50803_95290	-4.77487	6.24284	3.08857	0.133924	hypothetical protein
GL50803_11078	-3.07362	6.81711	3.08818	0.0979225	unspecified product
GL50803_92223	1.2465	8.03598	3.0874	0.089609	ABC transporter family protein
GL50803_9922	-4.92435	6.40848	3.08191	0.111785	Exonuclease 1
GL50803_16916	-1.77651	8.06675	3.08102	0.0899248	hypothetical protein
GL50803_102110	-4.97085	7.05364	3.07755	0.106833	hypothetical protein
GL50803_113656	1.27616	7.93501	3.07537	0.0902052	Cysteine protease
GL50803_95023	-2.17317	7.14023	3.07495	0.090226	hypothetical protein
GL50803_35202	-4.68645	6.01017	3.07314	0.146594	unspecified product
GL50803_137690	1.36299	7.38892	3.07255	0.0903455	hypothetical protein
GL50803_89849	-5.01911	6.43547	3.07199	0.102663	hypothetical protein
GL50803_17149	-4.85254	6.34274	3.0692	0.122136	GTP-binding protein
GL50803_119834	-3.20095	6.76113	3.06721	0.0951885	unspecified product
GL50803_37659	-4.82388	6.16715	3.06645	0.127188	hypothetical protein
GL50803_14680	-4.83121	6.35205	3.06574	0.12514	hypothetical protein
GL50803_101264	-4.81881	6.16466	3.06429	0.127879	hypothetical protein
GL50803_41942	1.2817	7.89453	3.06353	0.0907962	High cysteine membrane protein Group 6
GL50803_102263	-4.73284	6.11655	3.06216	0.139907	hypothetical protein
GL50803_101397	0.847341	6.81045	0.62455	0.435869	Protein 21.1
GL50803_16184	1.33875	7.84675	3.05952	0.0909973	hypothetical protein
GL50803_6725	-2.83502	6.76819	3.05891	0.0910281	hypothetical protein
GL50803_14478	-4.68642	5.89684	3.05811	0.146594	hypothetical protein
GL50803_15311	-4.78046	6.14996	3.05688	0.133196	hypothetical protein
GL50803_18913	-4.99788	6.80281	3.05386	0.0978932	unspecified product
GL50803_16915	0.842023	7.42495	0.935554	0.341537	Protein 21.1
GL50803_31889	-4.90541	6.39423	3.05201	0.114815	unspecified product
GL50803_39305	-5.01843	6.23015	3.05154	0.102392	hypothetical protein
GL50803_36975	-4.73288	5.87652	3.04928	0.139907	hypothetical protein
GL50803_17161	1.49287	7.07724	3.04137	0.0919145	hypothetical protein
GL50803_28324	-4.81919	6.43127	3.04042	0.127879	unspecified product
GL50803_13776	1.76867	7.06397	3.03997	0.0919855	hypothetical protein
GL50803_14681	0.834077	6.65187	0.686999	0.415016	Protein 21.1
GL50803_17083	-4.9607	6.4011	3.03151	0.107118	hypothetical protein
GL50803_37599	-4.72754	6.0783	3.03077	0.140675	hypothetical protein
GL50803_35691	1.64306	6.82622	3.0301	0.0924891	hypothetical protein
GL50803_41467	1.28312	7.65483	3.02928	0.0925315	Protein 21.1, putative
GL50803_11247	-4.87029	6.54534	3.02835	0.118572	Ribosomal protein L13a
GL50803_16596	-4.54072	5.76415	3.02729	0.168459	hypothetical protein
GL50803_115615	1.93166	6.47726	3.02556	0.1189	unspecified product
GL50803_9644	-4.70036	5.89427	3.02529	0.144591	hypothetical protein
GL50803_125410	-5.15244	6.49863	3.02339	0.0928335	hypothetical protein
GL50803_9060	-4.73014	6.11082	3.02262	0.14029	hypothetical protein
GL50803_37109	-4.75416	6.20188	3.02024	0.136879	hypothetical protein
GL50803_16810	1.33211	7.60644	3.01641	0.0931929	DINP protein human, muc B family
GL50803_96777	-4.82037	6.22627	3.01625	0.127879	hypothetical protein
GL50803_91349	-4.75417	6.19469	3.0161	0.136879	unspecified product
GL50803_115516	1.56946	7.23353	3.01557	0.0932365	unspecified product
GL50803_14984	2.23106	5.89272	3.01338	0.15332	hypothetical protein
GL50803_101278	-1.63188	8.05211	3.01148	0.0934478	hypothetical protein
GL50803_113303	-1.30847	9.04702	3.00868	0.0935932	hypothetical protein
GL50803_16773	-5.39069	7.61287	3.00862	0.0935961	hypothetical protein
GL50803_15215	-4.74104	6.22267	3.00689	0.138762	Phosphatase
GL50803_14297	0.831239	7.2596	0.587139	0.44981	VSP
GL50803_4038	-4.77469	6.2623	3.00216	0.133924	hypothetical protein
GL50803_10139	-4.94012	6.13829	3.00163	0.111785	hypothetical protein
GL50803_112885	-4.81891	6.18699	2.99883	0.127879	Adenine phosphoribosyltransferase
GL50803_22106	-5.17995	6.5734	2.99655	0.0942249	hypothetical protein
GL50803_114162	0.829247	8.8629	1.80373	0.18983	VSP
GL50803_36251	-4.64995	5.97796	2.99037	0.151952	unspecified product
GL50803_3559	-4.89153	6.46606	2.98738	0.122465	hypothetical protein
GL50803_11207	-4.77514	6.0014	2.98604	0.133924	hypothetical protein
GL50803_35993	2.54815	5.6258	2.98554	0.168706	hypothetical protein
GL50803_17003	-4.81894	6.13305	2.98551	0.127879	Zinc finger domain protein
GL50803_6671	-4.58893	5.84371	2.98273	0.161082	hypothetical protein
GL50803_87323	1.03176	9.86151	2.98113	0.0950348	unspecified product
GL50803_9349	-4.80709	6.41913	2.97835	0.127879	hypothetical protein%2C similar to AMMECR1
GL50803_17299	-1.63568	7.89543	2.97815	0.0951925	Kinase, NEK-like
GL50803_13825	-1.91361	7.52648	2.9771	0.0952478	Kinesin-1
GL50803_31602	1.53629	6.49549	2.97627	0.0972581	unspecified product
GL50803_101845	1.83345	6.74366	2.97046	0.0961236	hypothetical protein
GL50803_1533	-4.8189	6.12351	2.96885	0.127879	unspecified product
GL50803_38018	2.33398	5.99012	2.96579	0.148641	hypothetical protein
GL50803_9117	-4.73248	6.22575	2.96399	0.139907	CAMP-dependent protein kinase regulatory chain
GL50803_29229	1.61357	6.17459	2.96228	0.140664	hypothetical protein
GL50803_16893	-2.4494	6.75983	2.96025	0.0961446	Tip elongation aberrant protein 1
GL50803_14407	1.53498	6.89997	2.95671	0.0963344	hypothetical protein
GL50803_38578	0.828697	6.20597	0.503005	0.536932	Kinase, NEK
GL50803_9746	-2.80938	6.96161	2.95214	0.0965796	hypothetical protein
GL50803_13274	-4.69478	5.95665	2.95085	0.145388	hypothetical protein
GL50803_118456	1.66101	6.10585	2.95058	0.137652	unspecified product
GL50803_3883	-4.66406	5.93897	2.94975	0.149866	hypothetical protein with antisense transcription
GL50803_15125	1.68722	5.80847	2.94593	0.172797	hypothetical protein
GL50803_31773	-4.81891	6.17212	2.94258	0.127879	hypothetical protein
GL50803_117164	-3.10328	6.95469	2.93746	0.100703	hypothetical protein
GL50803_7352	-4.58893	5.77871	2.93736	0.161082	hypothetical protein
GL50803_34651	-4.51591	5.7177	2.93426	0.172292	hypothetical protein
GL50803_24323	-4.68649	6.20127	2.93417	0.146594	unspecified product
GL50803_14475	-1.60778	8.13304	2.93319	0.0976052	hypothetical protein
GL50803_14313	1.77214	6.94982	2.93314	0.0976078	hypothetical protein
GL50803_113143	0.945448	10.1357	2.93287	0.0976225	Lipopolysaccharide-responsive and beige-like anchor protein
GL50803_9133	-2.27554	7.31939	2.93182	0.0976801	ABC transporter
GL50803_115687	-2.22681	7.5522	2.9299	0.0977845	unspecified product
GL50803_17278	1.96476	6.07573	2.9292	0.12531	hypothetical protein
GL50803_116393	-4.63852	6.00973	2.928	0.153645	hypothetical protein
GL50803_116394	-4.63852	6.00973	2.928	0.153645	hypothetical protein
GL50803_29768	1.60791	6.42741	2.92683	0.119816	hypothetical protein
GL50803_115328	1.80532	6.35277	2.92599	0.129641	hypothetical protein
GL50803_8460	1.36541	7.77477	2.92539	0.0980311	hypothetical protein
GL50803_24319	-4.64996	6.08334	2.92522	0.151952	unspecified product
GL50803_86710	-4.68642	6.03642	2.9252	0.146594	unspecified product
GL50803_35119	-4.61538	5.90033	2.92508	0.157095	hypothetical protein
GL50803_13323	-2.19062	7.48101	2.92141	0.0982488	hypothetical protein
GL50803_32716	-4.80179	6.47862	2.91953	0.127879	unspecified product
GL50803_98250	-5.01014	6.41442	2.91952	0.106833	unspecified product
GL50803_15599	-2.28345	7.23325	2.91929	0.0983654	hypothetical protein
GL50803_11720	-2.99519	6.7878	2.91406	0.115616	hypothetical protein
GL50803_21955	2.35645	6.39552	2.91241	0.114241	hypothetical protein
GL50803_6927	-1.65576	8.00769	2.90966	0.0988957	hypothetical protein
GL50803_7268	0.819714	8.98106	1.47291	0.234821	Protein 21.1
GL50803_135991	-2.15227	7.37539	2.90501	0.0991532	hypothetical protein
GL50803_114973	0.818249	7.35955	0.755807	0.391886	Reverse transcriptase/endonuclease, putative
GL50803_28842	-4.89953	6.67461	2.90103	0.113593	unspecified product
GL50803_19466	-4.56506	5.90712	2.90086	0.164723	hypothetical protein
GL50803_7259	-4.87085	6.80575	2.90005	0.119532	CDP-diacylglycerol-glycerol-3-phosphate 3-phosphatidyltransferase
GL50803_35132	1.16327	8.81783	2.8972	0.0995871	unspecified product
GL50803_36991	-4.72814	6.32034	2.89695	0.139907	hypothetical protein
GL50803_96732	-1.28931	9.1478	2.89651	0.0996256	hypothetical protein
GL50803_17351	-4.67256	5.97434	2.89467	0.148629	hypothetical protein
GL50803_11827	1.8791	6.15556	2.89385	0.138344	unspecified product
GL50803_5892	-3.19687	6.44349	2.89358	0.126067	Pelo protein
GL50803_34721	-4.51593	5.86107	2.89096	0.172292	hypothetical protein
GL50803_112866	0.807976	6.57653	0.492537	0.520298	Reverse transcriptase/endonuclease, putative
GL50803_12147	1.34004	7.11722	2.88967	0.100008	hypothetical protein
GL50803_21766	-4.92487	6.46508	2.88633	0.111785	hypothetical protein
GL50803_16152	0.804499	8.91506	1.78749	0.191776	Coiled-coil protein
GL50803_8512	-5.0831	6.66842	2.88406	0.100322	Spindle pole protein, putative
GL50803_17127	-3.01098	6.93027	2.88379	0.100338	hypothetical protein
GL50803_16141	1.62285	6.52603	2.88081	0.100505	Ser/Thr protein kinase pkwA, putative
GL50803_10572	1.70697	6.31984	2.87524	0.117138	hypothetical protein
GL50803_13055	0.802804	7.22021	0.435844	0.516225	Protein 21.1
GL50803_12215	-2.02301	7.55429	2.87375	0.100904	S-adenosylmethionine-dependent methyltransferase, putative
GL50803_103373	1.58742	7.10813	2.87007	0.101112	Alpha-7.1 giardin
GL50803_134711	0.800206	6.0411	0.336654	0.590226	VSP, putative
GL50803_15340	0.792608	7.69994	0.979502	0.330626	Protein 21.1
GL50803_12056	-4.92315	6.72363	2.86767	0.122136	hypothetical protein
GL50803_42184	2.33398	6.0999	2.86504	0.148641	hypothetical protein
GL50803_121374	-2.0255	7.55171	2.8644	0.101434	unspecified product
GL50803_114852	0.787247	8.48808	1.38989	0.248144	High cysteine membrane protein VSP-like
GL50803_14329	-4.63859	6.04647	2.86348	0.153645	Ribosomal protein S7
GL50803_4192	1.79881	6.56885	2.8633	0.104331	ARL2b
GL50803_11125	-4.73281	6.12512	2.86298	0.139907	hypothetical protein
GL50803_31386	-4.58601	5.97881	2.86234	0.161532	unspecified product
GL50803_104227	-4.68686	6.21282	2.86221	0.146594	hypothetical protein
GL50803_9969	3.39168	5.39222	2.86155	0.221503	hypothetical protein
GL50803_7577	-5.52083	7.96836	2.85953	0.101711	hypothetical protein
GL50803_13922	1.35203	7.77051	2.85728	0.10184	hypothetical protein
GL50803_10571	-2.90189	7.62228	2.85702	0.101854	hypothetical protein
GL50803_8799	-4.74591	6.40302	2.85669	0.136879	hypothetical protein
GL50803_137761	0.778739	6.95656	0.610944	0.453693	VSP
GL50803_112696	-5.05985	6.69314	2.85174	0.102157	hypothetical protein
GL50803_26439	-4.72842	6.40012	2.84926	0.139907	hypothetical protein
GL50803_39144	1.68944	6.15303	2.84811	0.141844	unspecified product
GL50803_35090	-4.61541	6.1005	2.84809	0.157095	hypothetical protein
GL50803_2812	-4.9813	6.63054	2.84617	0.116677	hypothetical protein
GL50803_112519	-4.68644	6.07443	2.84338	0.146594	hypothetical protein
GL50803_135293	-4.68645	6.1994	2.84151	0.146594	hypothetical protein
GL50803_39213	-4.68655	5.98694	2.83993	0.146594	unspecified product
GL50803_25892	0.775188	6.37243	0.254223	0.64834	VSP
GL50803_8211	1.65866	6.07408	2.83871	0.127543	unspecified product
GL50803_14679	0.772174	6.73829	0.609163	0.441519	Protein 21.1
GL50803_13382	1.46114	7.10915	2.83572	0.103081	hypothetical protein
GL50803_32380	-5.07814	6.55043	2.83466	0.105985	unspecified product
GL50803_36699	-4.54075	5.84402	2.83449	0.168459	hypothetical protein
GL50803_113137	-2.0217	7.35313	2.83409	0.103175	hypothetical protein
GL50803_8589	-2.45042	6.89074	2.83344	0.103213	Suppressor of actin 1
GL50803_87161	1.61047	6.8104	2.8312	0.103343	hypothetical protein
GL50803_117472	0.765684	6.72161	0.538366	0.493982	VSP
GL50803_3649	-4.46188	5.78389	2.82833	0.180776	hypothetical protein
GL50803_16835	-1.99283	7.3316	2.82518	0.103694	CDC5-like protein
GL50803_7524	-4.59194	5.97109	2.82416	0.160634	hypothetical protein
GL50803_37781	-4.54073	5.91453	2.8235	0.168459	unspecified product
GL50803_13225	-4.41913	5.76609	2.82283	0.18759	Zinc finger domain protein
GL50803_16021	-2.2963	7.47095	2.82243	0.103855	hypothetical protein
GL50803_116721	-4.39213	5.7006	2.82155	0.191932	unspecified product
GL50803_35136	-4.68642	6.19158	2.82074	0.146594	hypothetical protein
GL50803_101850	-4.63861	6.03415	2.81733	0.153645	Kinase, CMGC DYRK
GL50803_17453	-2.57608	7.43729	2.81542	0.104265	hypothetical protein
GL50803_114163	-2.39503	6.74776	2.81318	0.104397	unspecified product
GL50803_38500	-4.79841	6.17666	2.81089	0.130685	hypothetical protein
GL50803_21745	2.0885	6.06201	2.80961	0.15294	unspecified product
GL50803_8025	-4.80003	6.66402	2.80946	0.127879	Nuclear ATP/GTP-binding protein
GL50803_7474	-3.15684	6.64436	2.80726	0.129817	DNA-directed RNA polymerase RPB3
GL50803_35241	2.33014	5.55657	2.80618	0.217423	unspecified product
GL50803_36537	-4.43243	5.75889	2.80532	0.185462	unspecified product
GL50803_37431	2.88652	5.34095	2.80491	0.251372	unspecified product
GL50803_39207	1.73374	6.29234	2.80424	0.140692	hypothetical protein
GL50803_32233	-4.62984	5.83925	2.80421	0.154928	hypothetical protein
GL50803_8711	-4.80616	6.11238	2.80297	0.129624	DHHC-type zinc finger domain-containing protein
GL50803_122565	0.756617	6.50467	0.34976	0.558897	VSP
GL50803_14601	-2.75301	7.23942	2.79939	0.105211	hypothetical protein
GL50803_8922	-4.54064	5.90343	2.79767	0.168459	hypothetical protein
GL50803_37959	2.51289	5.46169	2.79628	0.207871	hypothetical protein
GL50803_12108	-5.32001	7.44342	2.79512	0.105465	Threonine dehydratase lateral transfer candidate
GL50803_137731	-3.09179	6.2661	2.79505	0.117152	hypothetical protein
GL50803_4079	-2.01405	7.11126	2.79036	0.105749	Protein phosphatase PP2A regulatory subunit B
GL50803_8587	1.50702	7.51422	2.78943	0.105805	Kinase, AGC NDR
GL50803_10889	-4.51904	5.96161	2.78538	0.171808	hypothetical protein
GL50803_32410	-4.58898	6.10467	2.78495	0.161082	unspecified product
GL50803_105628	-4.72818	6.22752	2.78201	0.14029	unspecified product
GL50803_118710	-1.73585	7.93711	2.78173	0.106266	hypothetical protein
GL50803_28377	-4.31891	5.63169	2.78123	0.2039	unspecified product
GL50803_104685	-4.54071	5.97042	2.77954	0.168459	Caltractin
GL50803_15344	-1.80276	7.79251	2.77906	0.106426	MCM2
GL50803_7251	-1.96148	7.14288	2.77835	0.106469	unspecified product
GL50803_17577	-2.35846	7.48447	2.77783	0.1065	hypothetical protein
GL50803_113827	-4.63923	6.2478	2.77481	0.153645	hypothetical protein
GL50803_8044	-2.22762	6.91318	2.77339	0.106767	Seven transmembrane protein 1
GL50803_17081	-4.88938	6.78369	2.77097	0.116991	hypothetical protein
GL50803_120022	2.51853	5.41568	2.7697	0.231505	hypothetical protein
GL50803_34989	-4.63849	6.03599	2.76951	0.153645	hypothetical protein
GL50803_24096	-4.37848	5.74396	2.7694	0.194146	unspecified product
GL50803_34403	-3.22395	6.57696	2.76934	0.107012	hypothetical protein
GL50803_89535	-1.86091	7.44234	2.7655	0.107245	hypothetical protein
GL50803_24734	1.05862	8.97792	2.76264	0.107419	hypothetical protein
GL50803_98310	0.755032	5.73727	0.23052	0.705843	VSP
GL50803_26838	-4.99237	6.59911	2.76058	0.107544	hypothetical protein
GL50803_95126	-4.5407	6.01523	2.75892	0.168459	hypothetical protein
GL50803_4343	-4.99799	6.89186	2.75891	0.111785	Zinc finger domain protein
GL50803_16430	-1.49316	8.39792	2.75732	0.107743	hypothetical protein
GL50803_16392	-2.16974	7.51037	2.75717	0.107752	Kinase
GL50803_10229	1.36121	7.25415	2.7555	0.107854	hypothetical protein
GL50803_17262	-4.59195	6.12631	2.7534	0.160634	hypothetical protein
GL50803_124110	-4.73291	6.1957	2.75328	0.139907	hypothetical protein
GL50803_124827	1.51881	6.65289	2.75267	0.108027	hypothetical protein
GL50803_20157	-4.81992	6.27119	2.7479	0.127879	unspecified product
GL50803_115724	1.64734	6.15692	2.74661	0.140225	unspecified product
GL50803_87826	1.30544	7.61349	2.74617	0.108425	hypothetical protein
GL50803_3595	-4.72906	6.4752	2.74512	0.139907	Endonuclease III
GL50803_38637	-4.66684	6.36636	2.74303	0.148629	hypothetical protein
GL50803_41288	1.08253	8.92334	2.74113	0.108735	Mucin-like protein
GL50803_90244	-4.5889	5.91566	2.73966	0.161082	Protein kinase
GL50803_123259	2.58981	5.82051	2.73835	0.183225	unspecified product
GL50803_99377	0.86673	12.5488	2.73694	0.108994	hypothetical protein
GL50803_99042	-4.66393	6.2101	2.73497	0.149866	unspecified product
GL50803_101423	2.28832	5.48758	2.73394	0.198185	hypothetical protein
GL50803_29119	-4.54069	5.98273	2.73263	0.168459	hypothetical protein
GL50803_16862	0.754768	6.23825	0.291261	0.62925	Kinase, NEK
GL50803_11914	-4.64167	6.20981	2.73051	0.15322	unspecified product
GL50803_106673	-4.48756	5.70025	2.73031	0.176725	hypothetical protein
GL50803_15023	-2.47853	7.2062	2.73003	0.109422	hypothetical protein
GL50803_24636	-4.42574	5.74905	2.72878	0.186522	Replication factor C, subunit 3
GL50803_6448	-4.34374	5.73654	2.72832	0.199816	hypothetical protein
GL50803_39493	-4.66865	6.33251	2.72732	0.149866	hypothetical protein
GL50803_16887	1.22551	7.44365	2.72723	0.109596	ATP-dependent RNA helicase HAS1, putative
GL50803_21116	1.64306	6.57344	2.7247	0.114465	Kinase, CMGC CMGC-GL1
GL50803_90343	-2.23173	7.50483	2.72468	0.109755	Kinase, Wnk
GL50803_28435	1.63427	6.32362	2.72462	0.146989	unspecified product
GL50803_24555	1.08634	8.47705	2.72115	0.109975	hypothetical protein
GL50803_14361	1.14534	8.7183	2.7208	0.109997	hypothetical protein
GL50803_9238	-2.08845	7.52167	2.72055	0.110012	hypothetical protein
GL50803_11039	0.743375	7.20461	0.528507	0.473147	Actin related protein
GL50803_101291	-1.44129	8.37548	2.71641	0.110272	Beta tubulin
GL50803_96370	0.743223	6.80561	0.455995	0.530468	Reverse transcriptase/endonuclease, putative
GL50803_123886	-4.9827	6.36483	2.71188	0.110556	hypothetical protein
GL50803_37321	-4.67922	6.41452	2.70922	0.146594	hypothetical protein
GL50803_11953	1.12514	8.58543	2.70817	0.110789	Coatomer alpha subunit
GL50803_2014	-4.64209	6.2787	2.70814	0.153645	hypothetical protein
GL50803_13227	1.47076	6.8743	2.70693	0.110867	hypothetical protein
GL50803_16779	0.738852	7.0305	0.366799	0.549533	Cathepsin B precursor
GL50803_9307	0.734319	6.87162	0.516423	0.479116	Protein 21.1
GL50803_19478	-4.54066	5.81148	2.70604	0.168459	hypothetical protein
GL50803_91643	-1.69427	7.75815	2.70163	0.111202	26S proteasome regulatory subunit, putative
GL50803_37333	-4.63854	5.93365	2.7005	0.153645	unspecified product
GL50803_113616	-4.52521	5.84421	2.70007	0.170843	hypothetical protein
GL50803_36117	-4.68641	6.14853	2.69932	0.146594	hypothetical protein
GL50803_14627	-4.61539	5.87054	2.69908	0.157095	hypothetical protein
GL50803_17413	-1.62884	8.40404	2.69375	0.111702	CDC19
GL50803_7966	-2.68052	6.95448	2.69282	0.111761	hypothetical protein
GL50803_27880	-4.43904	5.85101	2.69269	0.184409	hypothetical protein
GL50803_4263	-2.31706	8.00677	2.69236	0.11179	hypothetical protein
GL50803_21506	-4.49075	5.9814	2.68912	0.176226	unspecified product
GL50803_28349	-4.49075	5.9814	2.68912	0.176226	unspecified product
GL50803_137680	-2.43207	7.10706	2.68769	0.112088	Cathepsin L-like protease
GL50803_102096	-4.54074	5.98857	2.68633	0.168459	unspecified product
GL50803_96616	-1.96463	7.38299	2.68271	0.112406	Kinase, CMGC CDKL
GL50803_1455	-4.48752	5.91758	2.6811	0.176725	unspecified product
GL50803_27629	2.54659	5.94724	2.68084	0.179137	unspecified product
GL50803_5317	-1.34134	9.48597	2.68066	0.112538	unspecified product
GL50803_16130	-4.72837	6.48375	2.68053	0.144989	hypothetical protein
GL50803_9050	1.81565	5.92679	2.68045	0.169518	hypothetical protein
GL50803_11119	-4.5407	5.99138	2.67769	0.168459	unspecified product
GL50803_14400	-4.42905	5.84361	2.67437	0.185991	hypothetical protein
GL50803_100851	-4.74028	6.27215	2.67243	0.139907	hypothetical protein
GL50803_16746	-4.54069	6.14142	2.67165	0.168459	hypothetical protein
GL50803_7046	-4.64321	6.45245	2.67044	0.153645	hypothetical protein
GL50803_10521	-4.94182	6.71844	2.67026	0.116991	Arginyl-tRNA synthetase
GL50803_93543	-4.31894	5.71539	2.66645	0.2039	unspecified product
GL50803_5144	-4.54067	6.1518	2.66405	0.168459	Protein kinase
GL50803_22435	-5.05315	6.43434	2.66343	0.113649	unspecified product
GL50803_11170	-4.93087	6.65858	2.6632	0.113664	hypothetical protein
GL50803_5768	-4.82825	6.38152	2.66286	0.127879	hypothetical protein
GL50803_21053	-4.62294	6.32789	2.66194	0.154928	hypothetical protein
GL50803_115511	-2.6695	6.84721	2.66126	0.119474	unspecified product
GL50803_41687	0.733183	5.87523	0.317911	0.618745	Protein 21.1
GL50803_15285	-4.71542	6.77837	2.65883	0.139907	hypothetical protein
GL50803_34707	-4.46186	5.88878	2.65725	0.180776	hypothetical protein
GL50803_16523	-4.43897	5.84703	2.65443	0.184409	hypothetical protein
GL50803_19436	-4.43897	5.84703	2.65443	0.184409	Ribosomal protein L7
GL50803_3983	-1.95221	7.67737	2.65159	0.114421	5' nucleotidase family protein
GL50803_17561	-3.08853	6.57958	2.65109	0.140406	ARF GAP
GL50803_14699	-4.5407	5.99331	2.65096	0.168459	Ribosomal protein S23
GL50803_114829	1.05868	8.37269	2.64921	0.114576	hypothetical protein
GL50803_16544	-0.977121	10.532	2.64676	0.114736	hypothetical protein
GL50803_93911	-4.54067	5.86572	2.64627	0.168459	hypothetical protein
GL50803_17559	1.83828	6.72157	2.64539	0.123721	hypothetical protein
GL50803_27152	-4.65856	6.40082	2.64368	0.15322	unspecified product
GL50803_22454	-4.56499	5.8303	2.64323	0.164723	ARF GAP
GL50803_5820	-4.49709	6.00724	2.64256	0.175233	hypothetical protein
GL50803_20633	-4.6951	6.67137	2.64099	0.147405	SOH1 protein, putative
GL50803_17568	0.73215	6.75624	0.714738	0.404897	Protein 21.1
GL50803_34598	-4.46511	5.99895	2.63752	0.180264	hypothetical protein
GL50803_7422	-4.79918	6.73995	2.63529	0.133924	hypothetical protein
GL50803_113655	1.19933	7.71252	2.63378	0.115592	hypothetical protein
GL50803_17449	-4.63054	6.4773	2.62973	0.153645	RIO1-like protein
GL50803_115504	1.22816	7.58374	2.62945	0.115879	unspecified product
GL50803_12999	2.27875	6.04077	2.62883	0.168572	hypothetical protein
GL50803_15897	1.33867	7.57025	2.62838	0.115949	hypothetical protein
GL50803_4083	-4.60077	6.11366	2.62744	0.159296	Ubiquitin-conjugating enzyme E1
GL50803_10756	-4.54067	6.01996	2.62551	0.168459	Membrane protein
GL50803_7532	-2.97626	7.94334	2.62537	0.116149	Vacuolar ATP synthase catalytic subunit A
GL50803_29252	-5.00188	7.0499	2.62369	0.116262	hypothetical protein
GL50803_35231	-4.95952	7.13228	2.62207	0.116369	hypothetical protein
GL50803_32192	-4.71573	6.46677	2.62044	0.146594	unspecified product
GL50803_114470	-2.27717	7.00082	2.61882	0.116587	High cysteine membrane protein Group 6
GL50803_32800	-4.54065	6.16139	2.61871	0.168459	hypothetical protein
GL50803_6581	-4.68643	6.23094	2.61782	0.146594	hypothetical protein
GL50803_16272	0.725599	7.98366	0.991838	0.32765	Kinase, NEK
GL50803_9494	-4.37852	5.8247	2.61703	0.194146	unspecified product
GL50803_15953	0.725296	7.32041	0.783838	0.383357	Kinase, NEK
GL50803_15569	-4.72145	6.3813	2.61272	0.138762	hypothetical protein
GL50803_t0047	0.721664	5.45885	0.258306	0.712199	NA
GL50803_104782	-4.48755	6.08358	2.6114	0.176725	unspecified product
GL50803_37581	-4.54074	6.04573	2.61138	0.168459	unspecified product
GL50803_14987	-2.63469	6.73268	2.61031	0.127065	hypothetical protein
GL50803_8516	1.18822	7.25191	2.60936	0.11722	hypothetical protein
GL50803_13998	-2.01194	6.9586	2.60863	0.11727	Threonyl-tRNA synthetase
GL50803_34892	2.18316	6.1495	2.60732	0.16885	hypothetical protein
GL50803_136020	-1.32807	8.68776	2.60635	0.117423	Beta tubulin
GL50803_15214	-4.57501	6.31479	2.60456	0.163347	Ser/Thr phosphatase
GL50803_35214	-4.28999	5.68628	2.60453	0.208688	unspecified product
GL50803_15244	1.7796	5.76163	2.60224	0.20045	hypothetical protein
GL50803_10775	-4.35075	5.83677	2.60188	0.198666	hypothetical protein
GL50803_5173	-4.20737	5.62249	2.60081	0.222561	hypothetical protein
GL50803_11200	-4.54369	6.03896	2.59875	0.167987	hypothetical protein
GL50803_8687	-4.67722	6.53128	2.59786	0.14822	Tenascin precursor
GL50803_10825	0.709063	8.104	0.909686	0.348195	Coiled-coil protein
GL50803_127181	1.70453	6.92427	2.59715	0.118045	hypothetical protein
GL50803_23810	-4.3785	5.85459	2.59657	0.194146	hypothetical protein
GL50803_15191	-4.58153	6.30614	2.59596	0.161532	hypothetical protein
GL50803_93877	1.60046	6.7304	2.59488	0.118199	hypothetical protein
GL50803_32097	1.21894	7.45918	2.59339	0.1183	hypothetical protein
GL50803_27318	1.81491	6.36957	2.59274	0.144477	hypothetical protein
GL50803_94627	-4.69825	6.30395	2.59227	0.146594	unspecified product
GL50803_15397	0.708546	6.77265	0.565123	0.458349	Kinase, CMGC CDK
GL50803_90236	1.58018	7.32023	2.58711	0.118728	hypothetical protein
GL50803_7990	1.64707	6.61536	2.58645	0.131262	Translation elongation factor
GL50803_112938	1.07734	8.38314	2.58616	0.118793	hypothetical protein
GL50803_14095	1.92922	5.53548	2.58562	0.232303	Replication factor C, subunit 4
GL50803_7142	1.73618	6.0441	2.58305	0.177435	hypothetical protein
GL50803_92738	-4.51283	5.99175	2.58188	0.172778	hypothetical protein
GL50803_34151	-4.48761	6.00988	2.57989	0.176725	hypothetical protein
GL50803_87342	-4.43241	5.95228	2.57933	0.185462	unspecified product
GL50803_42657	0.705282	8.42527	1.16683	0.289084	Kinase, NEK
GL50803_31970	-4.54076	6.03774	2.57868	0.168459	unspecified product
GL50803_17229	-2.51562	7.38652	2.57804	0.119349	hypothetical protein
GL50803_39030	-4.19569	5.60307	2.5742	0.224537	unspecified product
GL50803_38744	1.90042	6.18707	2.57384	0.161864	unspecified product
GL50803_5533	-2.72423	7.05981	2.57349	0.119661	DUB-1
GL50803_36974	1.41183	6.64918	2.5734	0.119668	hypothetical protein
GL50803_105913	2.11965	5.56256	2.57215	0.231896	hypothetical protein
GL50803_16801	-1.93476	7.95314	2.56699	0.12011	hypothetical protein
GL50803_111854	-4.64146	6.18582	2.56567	0.15322	hypothetical protein
GL50803_102340	-4.54074	6.14099	2.56474	0.168459	hypothetical protein
GL50803_7502	-4.9223	6.51103	2.56378	0.120332	unspecified product
GL50803_2267	-4.72777	6.44379	2.56162	0.145789	hypothetical protein
GL50803_10912	-4.51593	6.15556	2.56115	0.172292	hypothetical protein
GL50803_17132	-2.01799	7.77353	2.55237	0.121127	MRP-like ABC transporter
GL50803_96878	-1.7242	7.62212	2.54885	0.121373	Kinase, NEK-like
GL50803_12105	-1.81239	7.26551	2.545	0.121643	hypothetical protein
GL50803_24583	-4.77925	6.25916	2.54482	0.133924	unspecified product
GL50803_118988	1.89418	6.33771	2.5425	0.162825	unspecified product
GL50803_16234	-4.30094	5.72181	2.54128	0.206877	hypothetical protein
GL50803_10088	2.02965	5.62666	2.54032	0.225739	hypothetical protein
GL50803_28962	-2.45976	6.30774	2.53773	0.165798	hypothetical protein
GL50803_28283	-4.37852	5.90711	2.5375	0.194146	hypothetical protein
GL50803_116835	1.6921	6.9207	2.53685	0.122216	hypothetical protein
GL50803_102921	1.50913	6.64841	2.53629	0.122256	hypothetical protein
GL50803_116834	1.70013	6.84334	2.53505	0.122344	hypothetical protein
GL50803_14926	0.700475	7.48692	0.525088	0.47457	Protein 21.1
GL50803_14856	-1.91179	7.26835	2.53393	0.122422	Signal recognition particle receptor
GL50803_115770	-2.33584	7.07373	2.53289	0.122496	hypothetical protein
GL50803_17400	-4.34375	5.86213	2.53148	0.199816	hypothetical protein
GL50803_16273	0.963029	9.75127	2.53026	0.122683	hypothetical protein
GL50803_118069	-4.2112	5.61009	2.53019	0.221907	unspecified product
GL50803_8794	-4.46827	5.68565	2.52925	0.179753	Nucleolar GAR1-like protein, putative
GL50803_37352	-4.56913	6.28662	2.52915	0.164723	unspecified product
GL50803_31884	-1.73196	8.05465	2.52873	0.122791	unspecified product
GL50803_88178	-4.5889	5.94149	2.52723	0.161082	hypothetical protein
GL50803_118137	1.62935	6.45803	2.52515	0.149457	unspecified product
GL50803_17451	-4.74149	6.53632	2.52457	0.139907	Deoxynucleoside kinase
GL50803_6010	1.23656	7.7928	2.52	0.123413	hypothetical protein
GL50803_100327	-4.7965	6.97761	2.51943	0.136879	unspecified product
GL50803_14539	0.682237	7.97685	0.678677	0.416864	Protein 21.1
GL50803_15602	-4.45214	6.07488	2.51582	0.182322	hypothetical protein
GL50803_121517	2.99336	5.19642	2.51393	0.295135	hypothetical protein
GL50803_22174	-4.43235	5.87654	2.51379	0.185462	unspecified product
GL50803_2224	-4.34372	5.88192	2.51323	0.199816	unspecified product
GL50803_16572	-4.61534	6.06029	2.51216	0.157095	N-terminal acetyltransferase complex ARD1 subunit, putative
GL50803_7825	1.64776	6.25903	2.51152	0.167887	hypothetical protein
GL50803_33807	0.679079	6.78393	0.525276	0.474491	Protein 21.1
GL50803_17280	-4.49398	6.03839	2.50942	0.175729	hypothetical protein
GL50803_11961	1.82464	6.21956	2.5092	0.161076	hypothetical protein
GL50803_35816	-4.78585	6.3201	2.50885	0.133924	hypothetical protein
GL50803_121046	-4.10734	5.57496	2.50638	0.239691	Histone H2B
GL50803_25705	-4.61855	6.46359	2.5049	0.153645	unspecified product
GL50803_16737	-2.28436	6.64074	2.50396	0.134478	Acid sphingomyelinase-like phosphodiesterase 3b precursor
GL50803_38548	-4.40571	5.78343	2.50019	0.189746	hypothetical protein
GL50803_26063	-4.59202	6.07835	2.50004	0.160634	hypothetical protein
GL50803_117115	-1.92253	7.72926	2.49969	0.124873	hypothetical protein
GL50803_5894	-4.37162	5.95883	2.49867	0.195265	hypothetical protein
GL50803_35564	-4.43573	5.92664	2.49794	0.184934	hypothetical protein
GL50803_8058	-4.64707	6.5038	2.49749	0.15028	hypothetical protein
GL50803_14117	-2.01498	6.81634	2.4964	0.129012	hypothetical protein
GL50803_91122	-4.33319	5.69699	2.49639	0.201554	hypothetical protein
GL50803_28908	-4.54679	6.13582	2.49463	0.167516	unspecified product
GL50803_34838	-4.26052	5.73657	2.49443	0.213611	hypothetical protein
GL50803_10255	-2.62938	6.7399	2.49345	0.125325	Translation initiation factor eIF-4A, putative
GL50803_7236	-2.6488	7.40559	2.49277	0.127065	hypothetical protein
GL50803_22138	-2.74056	6.97738	2.49255	0.12539	ATPase, AAA family
GL50803_7243	-2.0028	7.35494	2.49218	0.125418	Encystation-specific secretory granule protein-1
GL50803_91427	-4.19572	5.69895	2.49009	0.224537	hypothetical protein
GL50803_14094	-3.02133	6.64739	2.48958	0.145546	hypothetical protein
GL50803_24256	-4.54064	6.03278	2.48949	0.168459	hypothetical protein
GL50803_116589	-4.19572	5.56483	2.48943	0.224537	unspecified product
GL50803_14752	-2.88088	6.35919	2.48835	0.157706	hypothetical protein
GL50803_17074	0.67855	7.45858	0.606052	0.442675	Coiled-coil protein
GL50803_91099	0.673086	7.13028	0.45206	0.527348	High cysteine membrane protein Group 2
GL50803_7600	1.20844	7.9141	2.48634	0.125843	hypothetical protein
GL50803_13672	1.37687	6.42179	2.48403	0.1522	Nicotinamide-nucleotide adenylyltransferase
GL50803_92897	-4.53624	6.41124	2.48331	0.168459	hypothetical protein
GL50803_31964	1.49611	6.21419	2.48273	0.165491	hypothetical protein
GL50803_20774	-4.64988	6.19404	2.48042	0.151952	unspecified product
GL50803_8028	-4.19571	5.65232	2.48002	0.224537	hypothetical protein
GL50803_16601	-2.09702	6.93231	2.47915	0.133506	hypothetical protein
GL50803_9545	-2.57553	6.82666	2.47889	0.145101	hypothetical protein
GL50803_94359	-4.3785	5.94105	2.47661	0.194146	unspecified product
GL50803_103709	-1.45628	8.04032	2.47477	0.126691	hypothetical protein
GL50803_34742	-4.09483	5.55018	2.4741	0.241852	unspecified product
GL50803_38104	1.05124	8.52397	2.47399	0.126749	Phospholipid-transporting ATPase IIB, putative
GL50803_10315	-4.54067	6.19218	2.47399	0.168459	hypothetical protein
GL50803_9293	-2.30015	7.06171	2.4739	0.126756	Protein phosphatase 2C-like protein
GL50803_23937	1.5066	6.18626	2.47163	0.174361	unspecified product
GL50803_35157	1.52358	6.67342	2.47144	0.126937	hypothetical protein
GL50803_34648	-3.98637	5.43151	2.4711	0.26082	hypothetical protein
GL50803_16581	1.55098	6.87477	2.47106	0.126965	hypothetical protein
GL50803_90644	1.50203	6.85612	2.46966	0.127068	hypothetical protein
GL50803_96819	-4.37848	5.82472	2.46779	0.194146	unspecified product
GL50803_3760	0.664429	6.79695	0.396103	0.562979	Protein 21.1
GL50803_7748	0.656379	7.12809	0.324038	0.573637	VSP, putative
GL50803_16114	-4.17611	5.65702	2.46571	0.227877	Ribosomal protein L36-1
GL50803_31956	1.69154	6.00843	2.46475	0.171941	hypothetical protein
GL50803_11990	-2.40696	6.20274	2.46439	0.179334	hypothetical protein
GL50803_14641	1.65314	6.40928	2.46142	0.146989	Transducin
GL50803_29267	-4.37844	5.90188	2.4613	0.194146	hypothetical protein
GL50803_103237	0.641462	7.36121	0.6305	0.433715	Variant-specific surface protein
GL50803_31657	-4.12789	5.59208	2.45789	0.236141	hypothetical protein
GL50803_17599	-4.061	5.47424	2.45764	0.247732	hypothetical protein
GL50803_86757	-4.12787	5.61694	2.45624	0.236141	unspecified product
GL50803_6361	-4.02639	5.52032	2.4559	0.253787	unspecified product
GL50803_103249	-4.19575	5.64862	2.45515	0.224537	hypothetical protein
GL50803_16699	-1.66216	8.04842	2.45497	0.128159	hypothetical protein
GL50803_17626	-4.40562	5.6573	2.45464	0.189746	hypothetical protein
GL50803_24097	-4.56494	5.98232	2.45189	0.164723	hypothetical protein
GL50803_12145	-4.43573	6.07875	2.45185	0.184934	hypothetical protein
GL50803_19620	-4.75376	6.86957	2.45104	0.139524	unspecified product
GL50803_3740	-4.67	6.39692	2.44947	0.146594	unspecified product
GL50803_10857	2.57315	5.8152	2.44802	0.185227	Small nuclear ribonucleoprotein B, putative
GL50803_3062	1.52617	6.86577	2.44777	0.128697	hypothetical protein
GL50803_7480	-4.16417	5.62578	2.44596	0.22991	hypothetical protein
GL50803_17091	-4.38875	5.94767	2.44565	0.192483	Exosome complex exonuclease, putative
GL50803_98124	-1.20956	10.5116	2.44544	0.128872	unspecified product
GL50803_29161	2.14179	5.90427	2.44538	0.185808	hypothetical protein
GL50803_22729	-4.40565	5.96709	2.44391	0.189746	hypothetical protein
GL50803_3279	-2.18408	6.47024	2.44375	0.14637	Ribonuclease
GL50803_9495	-4.19575	5.69894	2.44189	0.224537	unspecified product
GL50803_87577	-4.84898	6.95532	2.43918	0.129343	hypothetical protein
GL50803_28576	-4.54067	5.93944	2.43877	0.168459	unspecified product
GL50803_16720	-1.91937	7.30159	2.43657	0.12954	hypothetical protein
GL50803_106224	-2.2703	6.93706	2.43375	0.134478	unspecified product
GL50803_97741	-4.25297	5.70276	2.43279	0.214863	hypothetical protein
GL50803_38475	-4.40564	5.77676	2.42903	0.189746	hypothetical protein
GL50803_15944	-4.39216	6.09579	2.42787	0.191932	hypothetical protein
GL50803_11910	-4.19568	5.61559	2.4267	0.224537	unspecified product
GL50803_31894	-4.46112	6.26592	2.42647	0.180776	unspecified product
GL50803_17392	-1.23227	9.27607	2.42602	0.13034	Kinase
GL50803_24292	-4.34722	5.84194	2.42569	0.19924	hypothetical protein
GL50803_113864	1.40834	6.65691	2.42483	0.134035	hypothetical protein
GL50803_17304	-2.56925	7.05133	2.42442	0.139876	Alpha adaptin
GL50803_118268	-2.19493	7.20836	2.4242	0.130479	hypothetical protein
GL50803_15276	1.25234	7.82176	2.42329	0.130547	Glucosamine-6-phosphate isomerase, putative
GL50803_114684	1.80383	5.82538	2.42315	0.204247	hypothetical protein
GL50803_5347	-4.49069	6.40671	2.42235	0.176226	Myb 1-like protein
GL50803_12088	-4.31891	5.94633	2.42233	0.2039	unspecified product
GL50803_36766	-4.14418	5.54059	2.42178	0.233347	hypothetical protein
GL50803_36936	1.48821	6.2922	2.42083	0.148824	hypothetical protein
GL50803_103810	0.638972	8.69101	0.962011	0.33491	Protein 21.1
GL50803_16525	-4.16819	5.69856	2.41962	0.22923	Ribosomal protein L3
GL50803_16944	-1.73462	7.57276	2.41945	0.130841	hypothetical protein
GL50803_137609	-4.70779	6.67715	2.4169	0.14029	RNA polymerase II subunit Rpb5a
GL50803_26435	-2.283	6.83118	2.41684	0.131041	hypothetical protein
GL50803_97627	-2.35705	6.87305	2.41605	0.131101	hypothetical protein
GL50803_7356	0.638814	6.45228	0.419408	0.561803	Kinase, NEK
GL50803_8254	-4.47073	6.23454	2.41541	0.179244	hypothetical protein with antisense transcription
GL50803_10686	1.69874	6.16558	2.41399	0.184894	hypothetical protein
GL50803_111809	1.05385	8.15365	2.41348	0.131298	hypothetical protein
GL50803_116806	1.60235	6.58186	2.41235	0.148945	unspecified product
GL50803_35301	-4.09484	5.62065	2.4116	0.241852	unspecified product
GL50803_94341	1.4327	6.48866	2.41158	0.131444	unspecified product
GL50803_93372	-4.46183	6.13521	2.41145	0.180776	hypothetical protein
GL50803_21971	1.55229	7.01868	2.41139	0.131458	hypothetical protein
GL50803_15105	-2.13409	7.23745	2.41116	0.131476	hypothetical protein
GL50803_12941	-4.29365	5.80336	2.41101	0.208083	hypothetical protein
GL50803_16039	-2.36145	7.26077	2.411	0.131488	hypothetical protein
GL50803_5112	-4.43577	5.99482	2.40835	0.184934	hypothetical protein
GL50803_4129	-4.02197	5.46466	2.40669	0.254557	unspecified product
GL50803_22439	-4.6291	6.28213	2.40568	0.153645	hypothetical protein
GL50803_116881	-2.63175	6.87456	2.40419	0.132013	unspecified product
GL50803_15090	1.26706	7.51098	2.40359	0.13206	L-serine dehydratase
GL50803_14317	-4.16422	5.63612	2.40093	0.22991	hypothetical protein
GL50803_15062	-4.88492	7.03036	2.40079	0.132276	hypothetical protein
GL50803_21767	1.1881	7.85943	2.39883	0.132428	hypothetical protein
GL50803_135285	-4.8103	6.99603	2.39857	0.132448	unspecified product
GL50803_96324	-1.85553	7.05239	2.39823	0.134883	hypothetical protein
GL50803_114988	-4.97252	6.87541	2.39791	0.1325	hypothetical protein
GL50803_135097	-4.73011	6.12055	2.39464	0.14029	unspecified product
GL50803_104419	-4.28998	5.92035	2.39446	0.208688	unspecified product
GL50803_93049	-4.4354	6.23292	2.39295	0.184934	hypothetical protein
GL50803_17354	1.45006	7.29416	2.3926	0.132912	hypothetical protein
GL50803_5921	-4.26052	5.84946	2.39013	0.213611	Ubiquitin-conjugating enzyme E2-28.4 kDa
GL50803_27973	-2.66483	6.95115	2.39011	0.133107	hypothetical protein
GL50803_89845	0.638732	7.84871	0.681773	0.415816	Protein 21.1
GL50803_3180	-4.51585	6.00571	2.38655	0.172292	Dolichol-phosphate mannosyltransferase, putative
GL50803_26364	-4.53998	6.3736	2.38598	0.170843	hypothetical protein
GL50803_118267	-2.17676	7.19667	2.38522	0.133488	hypothetical protein
GL50803_98451	-4.48917	6.30225	2.38348	0.176725	hypothetical protein
GL50803_37093	0.635562	6.45604	0.412874	0.546531	VSP
GL50803_r0011	0.627844	6.37348	0.254126	0.650223	NA
GL50803_8174	0.610097	7.10749	0.240313	0.627722	Protein 21.1
GL50803_4623	-4.26423	5.75237	2.38188	0.212988	unspecified product
GL50803_16629	-1.66459	7.55456	2.38129	0.133796	hypothetical protein
GL50803_6143	-4.31889	5.99033	2.37945	0.2039	hypothetical protein
GL50803_1669	-4.50317	6.46083	2.37935	0.176226	unspecified product
GL50803_16069	-2.38012	6.87944	2.37919	0.133961	Phosphoacetylglucosamine mutase
GL50803_34489	-4.32252	5.89638	2.37657	0.20331	hypothetical protein
GL50803_4026	-1.65031	7.42223	2.37571	0.134234	Alpha-19 giardin
GL50803_95139	-4.98105	7.16976	2.37473	0.134312	hypothetical protein
GL50803_9250	-4.4619	6.39539	2.37397	0.180776	hypothetical protein
GL50803_1132	1.34568	7.45321	2.37362	0.134399	hypothetical protein
GL50803_20887	-2.90063	6.35924	2.37309	0.179868	unspecified product
GL50803_95556	-4.31889	5.93214	2.37151	0.2039	unspecified product
GL50803_13091	-4.26049	5.88625	2.36947	0.213611	hypothetical protein
GL50803_15164	-4.49806	6.53332	2.36604	0.176725	ATP-binding protein
GL50803_23790	-4.24549	5.83261	2.36591	0.216124	hypothetical protein
GL50803_112716	-4.4875	5.94301	2.36445	0.176725	unspecified product
GL50803_6408	-4.44032	6.32318	2.36192	0.184934	SnRNP Sm-like protein, putative
GL50803_38275	-1.79344	7.93743	2.36051	0.135438	hypothetical protein
GL50803_24911	-4.37845	6.06365	2.36048	0.194146	unspecified product
GL50803_116477	0.609568	8.36298	0.728818	0.400365	VSP
GL50803_16948	-4.74524	6.93744	2.35844	0.135603	Nucleolar protein NOP2
GL50803_116880	-2.60599	6.8597	2.35833	0.135612	unspecified product
GL50803_111906	1.06626	8.26061	2.35783	0.135652	hypothetical protein
GL50803_15581	-2.60976	6.32369	2.35386	0.180107	hypothetical protein
GL50803_33809	-4.3785	6.08243	2.35277	0.194146	hypothetical protein
GL50803_8317	-4.56394	6.21946	2.34932	0.164723	hypothetical protein
GL50803_31183	-4.46182	6.16228	2.34754	0.180776	unspecified product
GL50803_15490	-3.96368	5.52625	2.34594	0.264831	hypothetical protein
GL50803_36343	-4.53438	6.81677	2.34586	0.168459	unspecified product
GL50803_2452	-2.33195	7.1261	2.34524	0.13666	Ornithine cyclodeaminase
GL50803_15398	0.608529	6.11564	0.2044	0.702853	Chaperone protein dnaJ
GL50803_102842	1.4955	6.22215	2.34223	0.189265	hypothetical protein
GL50803_34828	-3.94985	5.45163	2.34222	0.267274	hypothetical protein
GL50803_135918	0.590668	8.06402	0.617657	0.438386	VSP
GL50803_17090	-4.1401	5.72065	2.34084	0.234042	Giardia trophozoite antigen GTA-1
GL50803_37589	-4.12793	5.55964	2.33442	0.236141	unspecified product
GL50803_16585	-1.47235	8.08029	2.33363	0.137597	hypothetical protein
GL50803_31454	-4.40565	5.91485	2.33334	0.189746	hypothetical protein
GL50803_7114	-4.3784	6.21813	2.33236	0.194146	hypothetical protein
GL50803_29660	1.60853	6.30956	2.32978	0.171889	unspecified product
GL50803_112250	-4.37848	5.98362	2.32919	0.194146	hypothetical protein
GL50803_92401	1.81691	6.27473	2.3273	0.169518	hypothetical protein
GL50803_120352	-5.10345	6.50718	2.32716	0.138123	hypothetical protein
GL50803_16522	-4.26788	5.77561	2.32586	0.212367	hypothetical protein
GL50803_10842	-4.03946	5.59993	2.32387	0.251495	unspecified product
GL50803_21889	-4.27157	5.74957	2.32316	0.211749	hypothetical protein
GL50803_16405	-4.31891	6.05966	2.32263	0.2039	hypothetical protein
GL50803_20336	-4.28998	5.8271	2.32166	0.208688	unspecified product
GL50803_17118	-1.66757	8.01422	2.32132	0.1386	U2 small nuclear ribonucleoprotein A, putative
GL50803_119224	-1.86725	7.27221	2.32057	0.138661	hypothetical protein
GL50803_115515	1.46052	7.10527	2.32029	0.138684	unspecified product
GL50803_3951	1.30176	6.50399	2.3201	0.149027	hypothetical protein
GL50803_121699	-4.29	5.93618	2.31859	0.208688	unspecified product
GL50803_123870	-4.29	5.93618	2.31859	0.208688	unspecified product
GL50803_11040	0.590513	6.60968	0.262001	0.612681	Kinase, NEK
GL50803_31258	-2.84235	6.72795	2.31718	0.165596	hypothetical protein
GL50803_32381	-4.06104	5.60286	2.31655	0.247732	hypothetical protein
GL50803_10219	0.587994	8.97007	0.801119	0.378235	Protein 21.1
GL50803_19867	-2.23118	6.83151	2.31619	0.155431	hypothetical protein
GL50803_11862	-4.65106	6.45127	2.31607	0.153645	unspecified product
GL50803_89475	-4.59233	6.39342	2.31519	0.159296	unspecified product
GL50803_7962	-4.48755	6.03567	2.31489	0.176725	20S proteasome alpha subunit 6
GL50803_9707	1.77774	6.40044	2.30988	0.169181	hypothetical protein
GL50803_21423	-1.57095	8.07212	2.30901	0.139611	Beta adaptin
GL50803_8705	1.51013	6.94161	2.30648	0.13982	Embryo-related protein
GL50803_10452	-4.31891	5.9804	2.30443	0.2039	hypothetical protein
GL50803_4820	-4.50051	6.58762	2.30235	0.170843	hypothetical protein
GL50803_22587	-4.66257	6.39821	2.3021	0.149866	hypothetical protein
GL50803_5659	-4.32607	6.09188	2.3018	0.202723	S-adenosylmethionine synthetase
GL50803_37338	-4.58893	6.0037	2.30032	0.161082	hypothetical protein
GL50803_28078	-4.24934	5.71405	2.29874	0.215492	unspecified product
GL50803_21082	-1.07892	9.35489	2.29551	0.14073	hypothetical protein
GL50803_11196	-4.22273	5.63758	2.29271	0.219959	hypothetical protein
GL50803_29081	-4.42779	6.3534	2.29264	0.185462	hypothetical protein
GL50803_17454	-2.21278	6.7113	2.29213	0.161255	hypothetical protein
GL50803_24837	-4.26047	5.94155	2.292	0.213611	hypothetical protein
GL50803_37679	-3.98637	5.55426	2.29112	0.26082	hypothetical protein
GL50803_34306	2.99336	5.32284	2.28955	0.295135	unspecified product
GL50803_11540	-2.25033	6.81755	2.2891	0.141265	Hexose transporter
GL50803_24191	2.22241	5.68676	2.28903	0.233632	unspecified product
GL50803_16310	-4.22652	5.83051	2.28781	0.219314	Ribosomal protein L27a
GL50803_7188	1.02836	7.8879	2.28675	0.141461	hypothetical protein
GL50803_23526	-4.44808	6.48982	2.28498	0.180776	unspecified product
GL50803_5164	-4.45797	6.3	2.28337	0.180776	Sugar-proton symporter
GL50803_36178	-4.24935	5.69956	2.28256	0.215492	unspecified product
GL50803_16940	-4.40299	6.27749	2.28101	0.19029	hypothetical protein
GL50803_22139	-4.29003	5.99526	2.27992	0.208688	hypothetical protein
GL50803_30772	-4.71624	6.72538	2.27824	0.142176	unspecified product
GL50803_115625	-2.5117	6.76833	2.27652	0.152968	unspecified product
GL50803_29095	-4.0567	5.59761	2.27431	0.248479	hypothetical protein
GL50803_29181	-4.52133	6.92771	2.27378	0.168459	hypothetical protein
GL50803_19115	1.48908	6.26213	2.27367	0.183752	hypothetical protein
GL50803_7285	-4.33322	5.92332	2.2733	0.201554	hypothetical protein
GL50803_89386	-4.40349	6.25532	2.27305	0.189746	unspecified product
GL50803_2246	-4.37848	6.03968	2.27289	0.194146	unspecified product
GL50803_89616	-4.37845	5.81749	2.27226	0.194146	unspecified product
GL50803_15984	-4.40577	6.02875	2.2722	0.189746	Impact-like protein
GL50803_10431	-4.51317	6.50717	2.27104	0.172292	unspecified product
GL50803_34850	-4.1761	5.8579	2.27007	0.227877	hypothetical protein
GL50803_38244	-4.26049	5.94665	2.26962	0.213611	hypothetical protein
GL50803_16929	-2.44241	6.53601	2.26887	0.17203	hypothetical protein
GL50803_102132	-4.16422	5.83053	2.26828	0.22991	hypothetical protein
GL50803_32407	-4.19569	5.83958	2.26707	0.224537	hypothetical protein
GL50803_3720	-4.20732	5.70467	2.2668	0.222561	hypothetical protein
GL50803_135240	-4.73011	6.18128	2.26664	0.143158	unspecified product
GL50803_112178	0.587191	7.00187	0.31263	0.581815	VSP, putative
GL50803_36807	-4.26052	5.94817	2.26227	0.213611	hypothetical protein
GL50803_88687	-4.35057	6.24233	2.26201	0.198666	unspecified product
GL50803_6901	-4.22653	5.83302	2.2609	0.219314	hypothetical protein
GL50803_35310	1.35882	7.35357	2.26063	0.143669	unspecified product
GL50803_34977	-4.06101	5.67891	2.2598	0.247732	hypothetical protein
GL50803_31243	-4.09485	5.7193	2.25947	0.241852	hypothetical protein
GL50803_113971	-2.15865	6.52067	2.259	0.157803	Transducin
GL50803_8253	-4.36124	6.18273	2.2588	0.196957	hypothetical protein
GL50803_20849	-4.12791	5.74639	2.25807	0.236141	hypothetical protein
GL50803_112135	0.585322	8.35021	0.785843	0.382758	High cysteine membrane protein VSP-like
GL50803_16456	0.569392	6.77366	0.247934	0.622343	Kinesin-2
GL50803_31929	-5.14484	7.17581	2.25379	0.144255	hypothetical protein
GL50803_14223	0.556473	6.96523	0.155326	0.696422	Kinase, NEK
GL50803_96818	-2.54313	6.57879	2.25334	0.147788	hypothetical protein
GL50803_32348	-4.12791	5.79757	2.25227	0.236141	hypothetical protein
GL50803_10765	-1.47116	7.75992	2.25217	0.144394	MCM7
GL50803_8651	-4.29003	5.83334	2.24976	0.208688	hypothetical protein
GL50803_29073	-4.58698	6.26427	2.2496	0.160634	unspecified product
GL50803_11447	-4.28998	6.07226	2.24737	0.208688	unspecified product
GL50803_34375	-4.22274	5.95166	2.24676	0.219959	hypothetical protein
GL50803_16668	-4.82518	6.74176	2.24662	0.144871	hypothetical protein
GL50803_38415	-3.98638	5.57297	2.24626	0.26082	hypothetical protein
GL50803_42048	-4.46223	6.24844	2.24494	0.180776	ABC transporter
GL50803_32898	-4.37892	6.26351	2.23975	0.194146	hypothetical protein
GL50803_37127	-4.46189	6.16113	2.23826	0.180776	hypothetical protein
GL50803_10256	-4.1642	5.78683	2.23815	0.22991	hypothetical protein
GL50803_5615	-4.33324	5.87905	2.23796	0.201554	hypothetical protein
GL50803_8540	-3.26153	6.61061	2.23787	0.172865	unspecified product
GL50803_13109	-4.09483	5.72303	2.23639	0.241852	RabA
GL50803_9611	-4.23412	5.87523	2.2357	0.218031	hypothetical protein
GL50803_15077	-4.3785	6.09924	2.23562	0.194146	hypothetical protein
GL50803_113623	-4.19572	5.89731	2.23456	0.224537	unspecified product
GL50803_16443	-1.93187	7.65	2.23241	0.146101	Protein phosphatase 2A B' regulatory subunit Wdb1
GL50803_127805	-1.84029	7.34209	2.23068	0.146252	hypothetical protein
GL50803_94909	-4.25675	6.02291	2.23021	0.214236	hypothetical protein
GL50803_10010	-4.48752	5.90094	2.22974	0.176725	unspecified product
GL50803_87422	-1.17873	9.0289	2.22941	0.146363	hypothetical protein
GL50803_39237	-4.31893	6.00942	2.22934	0.2039	hypothetical protein
GL50803_101168	0.547137	7.38521	0.366521	0.549684	Protein 21.1
GL50803_113622	0.543003	7.76699	0.464116	0.501189	Protein 21.1
GL50803_25128	-4.12791	5.80814	2.22836	0.236141	hypothetical protein
GL50803_105794	1.88036	6.2228	2.22795	0.181735	unspecified product
GL50803_21871	-4.20736	5.93151	2.22683	0.222561	unspecified product
GL50803_39694	1.32749	7.03895	2.22592	0.146667	hypothetical protein
GL50803_24979	1.57072	7.67566	2.22406	0.14683	hypothetical protein
GL50803_114915	1.08042	8.26963	2.22387	0.146847	Cysteine protease
GL50803_31870	-4.25298	5.91065	2.22285	0.214863	hypothetical protein
GL50803_11238	-4.31894	6.17678	2.22253	0.2039	unspecified product
GL50803_25894	-4.37482	6.34409	2.22223	0.194146	hypothetical protein
GL50803_34789	-4.28995	5.95823	2.21893	0.208688	unspecified product
GL50803_13273	-4.51283	5.95566	2.21871	0.172778	Dynein light intermediate chain
GL50803_2198	-4.34709	6.29681	2.21866	0.198666	Serine/threonine protein phosphatase 5
GL50803_2402	2.37183	5.80496	2.21837	0.230819	hypothetical protein
GL50803_4322	1.16355	8.23063	2.21691	0.147458	Kinase, NEK-like
GL50803_35230	-4.67918	6.41634	2.21619	0.14752	unspecified product
GL50803_20061	-4.16825	5.70993	2.21563	0.22923	hypothetical protein
GL50803_11100	-1.1638	8.58116	2.2156	0.147573	TRP domain containing protein
GL50803_5784	1.37462	7.45041	2.21484	0.14764	hypothetical protein
GL50803_32486	-4.26046	6.02429	2.21466	0.213611	unspecified product
GL50803_40817	0.542275	6.08457	0.202631	0.706225	Actin related protein
GL50803_31240	-4.43837	6.50083	2.21341	0.185462	unspecified product
GL50803_4245	-1.82753	7.67471	2.21309	0.147794	hypothetical protein
GL50803_37686	1.634	6.10147	2.21191	0.158637	hypothetical protein
GL50803_91398	1.37395	6.9935	2.21143	0.147941	Eukaryotic translation initiation factor 2 beta subunit
GL50803_27055	-4.09482	5.75546	2.21058	0.241852	Ubiquitin-conjugating enzyme E2-17 kDa 3
GL50803_125367	-4.43563	6.12046	2.20854	0.184934	unspecified product
GL50803_7351	-4.26046	5.75593	2.20826	0.213611	hypothetical protein
GL50803_28856	-4.16418	5.73647	2.20821	0.22991	hypothetical protein
GL50803_8250	-4.19572	5.95667	2.20778	0.224537	hypothetical protein
GL50803_20742	-4.25673	6.02522	2.20714	0.214236	unspecified product
GL50803_38050	-4.29001	6.13483	2.20547	0.208688	unspecified product
GL50803_137699	-1.83209	7.73488	2.20509	0.148502	hypothetical protein
GL50803_4595	0.942095	8.70774	2.20504	0.148506	hypothetical protein
GL50803_15097	-4.099	5.75697	2.20357	0.241129	Alpha-14 giardin
GL50803_4270	-4.62373	6.31497	2.20345	0.153645	hypothetical protein
GL50803_36817	-4.2605	5.98424	2.20217	0.213611	hypothetical protein
GL50803_13372	-4.55048	6.32443	2.20208	0.168459	Spindle pole protein, putative
GL50803_6306	-4.5944	6.23732	2.20132	0.160634	hypothetical protein
GL50803_32155	1.33521	6.71839	2.20054	0.148906	hypothetical protein
GL50803_3974	1.2719	6.99362	2.19995	0.148959	DNA-directed RNA polymerase III subunit 22.9 kDa polypeptide
GL50803_31784	-4.17214	5.88421	2.19979	0.228553	hypothetical protein
GL50803_33507	2.07959	5.97442	2.19976	0.184438	hypothetical protein
GL50803_125103	1.30528	7.98209	2.19964	0.148986	hypothetical protein
GL50803_2572	1.3937	6.61191	2.19925	0.155546	hypothetical protein
GL50803_135947	-4.0567	5.67286	2.19889	0.248479	hypothetical protein
GL50803_39609	-4.09487	5.68754	2.1988	0.241852	unspecified product
GL50803_19634	-3.98639	5.63564	2.19829	0.26082	unspecified product
GL50803_40016	0.53222	7.45499	0.487559	0.49066	Protein 21.1
GL50803_16438	-2.21647	7.41771	2.19674	0.150145	Sentrin specific protease, putative
GL50803_91207	-2.42749	6.42352	2.19668	0.17892	unspecified product
GL50803_2623	-4.68525	6.32254	2.19605	0.149306	unspecified product
GL50803_24108	1.48666	6.66208	2.19565	0.158466	unspecified product
GL50803_90628	-2.02964	7.1711	2.19552	0.149353	hypothetical protein
GL50803_113213	0.863895	10.2254	2.19445	0.149449	High cysteine membrane protein EGF-like
GL50803_112572	1.24393	7.19035	2.19375	0.149512	hypothetical protein
GL50803_99389	-4.57102	6.36437	2.19347	0.168459	hypothetical protein
GL50803_95880	-2.20447	6.84723	2.19244	0.149629	hypothetical protein
GL50803_14019	0.529954	6.40061	0.203625	0.685881	Cathepsin B precursor
GL50803_14874	-4.22656	6.0417	2.19018	0.219314	hypothetical protein
GL50803_7884	-4.132	5.74902	2.18928	0.235439	unspecified product
GL50803_22662	-4.25675	6.05599	2.18717	0.214236	unspecified product
GL50803_11116	1.86597	5.92759	2.18676	0.21176	hypothetical protein
GL50803_12866	1.68322	5.79034	2.18646	0.239561	hypothetical protein
GL50803_14670	-4.05672	5.74706	2.18322	0.248479	Protein disulfide isomerase PDI3
GL50803_19999	-4.31897	5.91437	2.18214	0.2039	unspecified product
GL50803_26800	2.65666	5.61314	2.1816	0.266253	hypothetical protein
GL50803_8890	1.48379	6.85463	2.1801	0.150739	hypothetical protein
GL50803_14649	1.59603	6.67763	2.179	0.165327	hypothetical protein
GL50803_4768	1.48035	6.85979	2.17843	0.15725	hypothetical protein
GL50803_8762	-2.55777	6.32765	2.17816	0.1931	hypothetical protein
GL50803_28811	-4.09481	5.68133	2.17793	0.241852	unspecified product
GL50803_99073	-4.54826	6.82634	2.1773	0.173266	unspecified product
GL50803_11041	-4.3508	6.0357	2.17681	0.198666	unspecified product
GL50803_88738	-4.4902	6.3606	2.17666	0.176725	unspecified product
GL50803_10299	-4.32082	6.25383	2.17626	0.2039	hypothetical protein
GL50803_5881	0.529486	7.68843	0.439658	0.5126	Protein 21.1
GL50803_115677	-4.37848	6.13276	2.17496	0.194146	unspecified product
GL50803_34920	3.23884	5.66165	2.17494	0.249065	unspecified product
GL50803_28630	-3.98637	5.64567	2.17465	0.26082	unspecified product
GL50803_31907	-4.31722	6.24321	2.17403	0.2039	hypothetical protein
GL50803_6666	-2.47325	6.35364	2.17294	0.1598	hypothetical protein
GL50803_15064	0.527234	7.77426	0.269518	0.607652	Kinase, NEK
GL50803_36461	2.03275	5.90664	2.1714	0.21388	unspecified product
GL50803_18892	-3.90769	5.52594	2.16937	0.274775	hypothetical protein
GL50803_4985	-3.90769	5.52594	2.16937	0.274775	hypothetical protein
GL50803_38056	-4.37845	6.03256	2.16935	0.194146	unspecified product
GL50803_32309	-4.09066	5.80283	2.16914	0.242577	hypothetical protein
GL50803_118460	1.49719	7.2233	2.16867	0.151774	unspecified product
GL50803_29582	1.96685	5.75367	2.16845	0.250646	hypothetical protein
GL50803_98867	-4.31897	5.90191	2.1657	0.2039	hypothetical protein
GL50803_102101	1.31769	7.40373	2.16561	0.152053	Kinesin-3
GL50803_23492	0.524013	6.90616	0.326233	0.588556	Protein 21.1
GL50803_39044	-4.20734	5.99658	2.16429	0.222561	hypothetical protein
GL50803_8513	-4.25678	6.02722	2.16381	0.214236	ATP-binding protein
GL50803_7800	-4.19572	6.01356	2.16294	0.224537	hypothetical protein
GL50803_35833	-2.17457	6.24239	2.16047	0.203861	hypothetical protein
GL50803_6000	-4.48748	6.19956	2.1603	0.176725	Amino acid transporter family
GL50803_7130	-1.67459	7.77284	2.15904	0.152655	hypothetical protein
GL50803_9319	-4.37158	5.95517	2.15712	0.195265	hypothetical protein
GL50803_28709	-4.19569	5.92528	2.15703	0.224537	unspecified product
GL50803_37432	1.64944	5.85216	2.1556	0.227805	unspecified product
GL50803_9048	-2.46017	6.81821	2.15357	0.179334	hypothetical protein
GL50803_9909	1.36446	6.70321	2.15261	0.153246	Pyruvate, phosphate dikinase
GL50803_92449	-4.27158	5.67852	2.15112	0.211749	unspecified product
GL50803_117114	-1.80658	7.6782	2.14988	0.153497	hypothetical protein
GL50803_13874	-4.16025	5.68147	2.14867	0.230593	hypothetical protein
GL50803_24140	-4.16025	5.68147	2.14867	0.230593	hypothetical protein
GL50803_16604	-1.01732	9.55203	2.14844	0.15363	hypothetical protein
GL50803_98985	-4.4908	6.18193	2.1479	0.176226	hypothetical protein
GL50803_29470	1.00534	8.04206	2.14681	0.15378	unspecified product
GL50803_7579	-4.40576	5.86715	2.14669	0.189746	Kinase, NEK-frag
GL50803_7349	1.41561	6.99375	2.14636	0.153822	Ubiquitin
GL50803_10397	-3.88854	5.50757	2.14563	0.278194	unspecified product
GL50803_135294	-4.37842	6.05709	2.14546	0.194146	hypothetical protein
GL50803_120517	0.518313	7.53774	0.268406	0.609278	Reverse transcriptase/endonuclease, putative
GL50803_116749	2.53164	5.35319	2.14306	0.307269	hypothetical protein
GL50803_2980	-2.59367	6.52533	2.14256	0.179675	20S proteasome alpha subunit 5
GL50803_21983	-4.2605	6.19817	2.14034	0.213611	hypothetical protein
GL50803_90155	-3.95446	5.58191	2.14024	0.266456	unspecified product
GL50803_117288	1.66266	6.40343	2.13873	0.196755	hypothetical protein
GL50803_16992	-1.34797	7.97737	2.13818	0.154581	hypothetical protein
GL50803_9896	-4.11558	5.88817	2.13704	0.238263	hypothetical protein
GL50803_8414	-4.29116	6.24923	2.1346	0.208688	unspecified product
GL50803_13921	0.51418	6.17733	0.23551	0.670181	Kinase, NEK
GL50803_95091	-4.35069	6.00662	2.13183	0.198666	hypothetical protein
[truncated: 7,748 more rows]

## Sheet: Table description
Gene ID	Gene identification (ID) number according to GiardiaDB (https://giardiadb.org/giardiadb/app/).
Log FC	Log fold-change calculated using EdgeR tool comparing metronidazole treated vs non-treated (vehicle only) samples.
Log CPM	Log counts per million calculated using EdgeR tool for each gene (average of all samples).
F	Quasi-likelihood (QL) F-test using EdgeR tool comparing metronidazole treated vs non-treated (vehicle only) samples.
p-value	p-value calculated using EdgeR tool comparing metronidazole treated vs non-treated (vehicle only) samples.
Product name	Gene product annotation according to GiardiaDB annotation (https://giardiadb.org/giardiadb/app/).
